# Supplementary material for: Skin Fibroblasts from Patients with Type 1 Diabetes (T1D) Can Be Chemically Transdifferentiated into Insulin-Expressing Clusters: A Transgene-Free Approach
Source: PLoS One. 2014 Jun 25;9(6):e100369. doi: 10.1371/journal.pone.0100369 (PMC4070975; doi:10.1371/journal.pone.0100369)
Supplement: File S2 — Microarray supplementary information. (XLS) [file pone.0100369.s002.xls]

## Sheet: data4-sig_overlap(FC2)
TargetID	GeneSymbol	RefSeq_NM	Gene_ID	HF1Trans/HF1control.fc	HF2Trans/HF2control.fc	N_HF1 Trans	N_HF2 Trans	N_HF1control	N_HF2control	HF1Trans.AVG_Signal	HF2Trans.AVG_Signal	HF1control.AVG_Signal	HF2control.AVG_Signal	Panther_Function	Panther_Process	Accession	SYMBOL	SEARCH_KEY	ILMN_GENE	CHROMOSOME	DEFINITION	SYNONYMS	ProbeID	SOURCE	TRANSCRIPT	SOURCE_REFERENCE_ID	REFSEQ_ID	UNIGENE_ID	ENTREZ_GENE_ID	GI	PROTEIN_PRODUCT	ARRAY_ADDRESS_ID	PROBE_TYPE	PROBE_START	PROBE_SEQUENCE	PROBE_CHR_ORIENTATION	PROBE_COORDINATES	CYTOBAND	ONTOLOGY_COMPONENT	ONTOLOGY_PROCESS	ONTOLOGY_FUNCTION	OBSOLETE_PROBE_ID	SPECIES
ILMN_1651347	SERTAD2	NM_014755.1	9792	2.18567	2.84814	12.9508	13.2625	11.8227	11.7525	7248.48	9951.02	3622.04	3643.69	Transcription factor -> Other transcription factor	Cell cycle	NM_014755.1	SERTAD2	NM_014755.1	SERTAD2	2	Homo sapiens SERTA domain containing 2 (SERTAD2), mRNA.	Sei-2; TRIP-Br2; MGC126688; MGC126690	2070367	RefSeq	ILMN_4347	NM_014755.1	NM_014755.1		9792	7661925	NP_055570.1	2070367	S	5345	GGAGGTATAACCTTTCCCCCACAGACCTGAGAGCTGTGCCTTTTCTATGC	-	64712412-64712461	2p14c	A membrane-bounded organelle of eukaryotic cells in which chromosomes are housed and replicated. In most cells, the nucleus contains all of the cell's chromosomes except the organellar chromosomes, and is the site of RNA synthesis and processing. In some species, or in specialized cell types, RNA metabolism or DNA replication may be absent [goid 5634] [pmid 16098148] [evidence IDA]; All of the co…	Any process that stops, prevents or reduces the frequency, rate or extent of cell growth [goid 30308] [pmid 16098148] [evidence IDA]; Any process that activates or increases the frequency, rate or extent of DNA-dependent transcription [goid 45893] [evidence IEA]	The function of a transcription cofactor that activates transcription from a RNA polymerase II promoter; does not bind DNA itself [goid 3713] [evidence IEA]; Interacting selectively with any protein or protein complex (a complex of two or more proteins that may include other nonprotein molecules) [goid 5515] [evidence IEA]	TRIP-Br2; MGC126688; Sei-2; MGC126690	Homo sapiens
ILMN_1651656	PSG7	NM_002783.1	5676	-4.59478	-14.8844	9.32872	7.63973	11.5287	11.5355	606.957	200.223	2947.23	3127.33	Cell adhesion molecule -> CAM family adhesion molecule	Signal transduction -> Cell communication -> Cell adhesion-mediated signaling;Cell adhesion	NM_002783.1	PSG7	NM_002783.1	PSG7	19	Homo sapiens pregnancy specific beta-1-glycoprotein 7 (PSG7), mRNA.		6760253	RefSeq	ILMN_28896	NM_002783.1	NM_002783.1		5676	4506176	NP_002774.1	6760253	S	1674	ATAGGAGCTTCTGAGGGTAACAACAGAGTGTCAGATATGTCATCTCAACC	-	48120390-48120439	19q13.31a	The space external to the outermost structure of a cell. For cells without external protective or external encapsulating structures this refers to space outside of the plasma membrane. This term covers the host cell environment outside an intracellular parasite [goid 5576] [evidence IEA]	The set of physiological processes that allow an embryo or foetus to develop within the body of a female animal. It covers the time from fertilization of a female ovum by a male spermatozoon until birth [goid 7565] [pmid 1690992] [evidence TAS]			Homo sapiens
ILMN_1652371	KIAA1324L	NM_152748.2	222223	4.17826	2.50293	10.5243	11.7108	8.46136	10.3872	1386.15	3365.76	349.774	1425.91	Molecular function unclassified	Biological process unclassified	NM_152748.2	KIAA1324L	NM_152748.2	KIAA1324L	7	Homo sapiens KIAA1324-like (KIAA1324L), transcript variant 2, mRNA.	FLJ31340	2650753	RefSeq	ILMN_163848	NM_152748.2	NM_152748.2		222223	33356135	NP_689961.2	2650753	S	2807	TGTCCTCATACCTGTCACATTGGTGATCTCACAGAGGAGGGCCATGCCGC	-	86347597-86347646	7q21.12a	Double layer of lipid molecules that encloses all cells, and, in eukaryotes, many organelles; may be a single or double lipid bilayer; also includes associated proteins [goid 16020] [evidence IEA]; Penetrating at least one phospholipid bilayer of a membrane. May also refer to the state of being buried in the bilayer with no exposure outside the bilayer. When used to describe a protein, indicates …		Interacting selectively with any protein or protein complex (a complex of two or more proteins that may include other nonprotein molecules) [goid 5515] [evidence IEA]	FLJ31340	Homo sapiens
ILMN_1652826	LRRC17	NM_005824.1	10234	-2.61648	-2.7018	8.03361	7.69447	9.42124	9.12839	248.209	207.892	677.318	595.007	Receptor;Extracellular matrix	Signal transduction -> Cell surface receptor mediated signal transduction -> Other receptor mediated signaling pathway;Developmental processes	NM_005824.1	LRRC17	NM_001031692.1	LRRC17	7	Homo sapiens leucine rich repeat containing 17 (LRRC17), transcript variant 2, mRNA.	P37NB	4480035	RefSeq	ILMN_162504	NM_005824.1	NM_005824.1		10234	5031970	NP_005815.1	4480035	A	1826	GAATGCTATCATCCTGCTTGCCTGTCCATTTGTGGAACAGCATCTGGTGA	+	102372456-102372505	7q22.1f			Interacting selectively with any protein or protein complex (a complex of two or more proteins that may include other nonprotein molecules) [goid 5515] [evidence IEA]	P37NB	Homo sapiens
ILMN_1653200	SLC22A17	NM_016609.3	51310	2.76058	3.56845	11.4885	12.0079	10.0235	10.1726	2720.18	4177.56	1028.68	1224.55	Transporter -> ATP-binding cassette (ABC) transporter;Transporter -> Carbohydrate transporter;Ligase -> Other ligase	Transport -> Ion transport	NM_016609.3	SLC22A17	NM_016609.3	SLC22A17	14	Homo sapiens solute carrier family 22, member 17 (SLC22A17), transcript variant 2, mRNA.	BOIT; BOCT; hBOIT; NGALR	4010367	RefSeq	ILMN_10076	NM_016609.3	NM_016609.3		51310	63999575	NP_057693.3	4010367	A	2173	CACCCTGCCTCCTCCCTGCTGCTTTGCATTCACTTCCTTGGCCAGAGTCA	-	23815660-23815709	14q11.2f	A membrane-bounded organelle of eukaryotic cells in which chromosomes are housed and replicated. In most cells, the nucleus contains all of the cell's chromosomes except the organellar chromosomes, and is the site of RNA synthesis and processing. In some species, or in specialized cell types, RNA metabolism or DNA replication may be absent [goid 5634] [pmid 18029348] [evidence IDA]; All of the co…	The directed movement of charged atoms or small charged molecules into, out of, within or between cells [goid 6811] [evidence IEA]; The directed movement of substances (such as macromolecules, small molecules, ions) into, out of, within or between cells, or within a multicellular organism [goid 6810] [evidence IEA]; The directed movement of substances (such as macromolecules, small molecules, ion…	Enables the directed movement of substances (such as macromolecules, small molecules, ions) into, out of, within or between cells [goid 5215] [evidence IEA]; Combining with an extracellular or intracellular messenger to initiate a change in cell activity [goid 4872] [evidence IEA]; Enables the directed movement of substances (such as macromolecules, small molecules, ions) into, out of, within or …	BOIT; BOCT; NGALR; hBOIT	Homo sapiens
ILMN_1653719	ITGBL1	NM_004791.1	9358	-3.74568	-14.7744	8.46247	7.67368	10.3677	11.5587	332.755	205.112	1304.96	3182.47	Molecular function unclassified	Biological process unclassified	NM_004791.1	ITGBL1	NM_004791.1	ITGBL1	13	Homo sapiens integrin, beta-like 1 (with EGF-like repeat domains) (ITGBL1), mRNA.	OSCP; TIED	5570129	RefSeq	ILMN_22983	NM_004791.1	NM_004791.1		9358	4758613	NP_004782.1	5570129	S	2281	GGGGACAATGAAGACAAGCACACAGGAGGTAGAATATCAGAGTGGGGCTG	+	101166582-101166631	13q33.1a	The space external to the outermost structure of a cell. For cells without external protective or external encapsulating structures this refers to space outside of the plasma membrane. This term covers the host cell environment outside an intracellular parasite [goid 5576] [evidence IEA]; A protein complex that is composed of one alpha subunit and one beta subunit, both of which are members of th…	The attachment of a cell, either to another cell or to an underlying substrate such as the extracellular matrix, via cell adhesion molecules [goid 7155] [pmid 10051402] [evidence TAS]; The binding of a cell to the extracellular matrix via adhesion molecules [goid 7160] [evidence IEA]; Any series of molecular signals generated as a consequence of an integrin binding to one of its physiological lig…	Combining with an extracellular or intracellular messenger to initiate a change in cell activity [goid 4872] [evidence IEA]; The selective, often stoichiometric, interaction of a molecule with one or more specific sites on another molecule [goid 5488] [evidence IEA]	OSCP; TIED	Homo sapiens
ILMN_1654210	CD1C	NM_001765.2	911	-2.38874	-3.36915	7.89961	7.6646	9.15586	9.41698	226.966	203.764	568.095	728.253	Receptor -> Immunoglobulin receptor family member;Defense/immunity protein -> Immunoglobulin receptor family member	Immunity and defense -> T-cell mediated immunity	NM_001765.2	CD1C	NM_001765.1	CD1C	1	Homo sapiens CD1c molecule (CD1C), mRNA.	CD1; R7; CD1A	1500725	RefSeq	ILMN_173855	NM_001765.2	NM_001765.2		911	110618226	NP_001756.2	1500725	S	1297	CTCTTCCCCCTGACTCCCCCATTGTGTTAAGAACCCAGCAACCCAGGAGC	+	156529893-156529942	1q23.1e	Double layer of lipid molecules that encloses all cells, and, in eukaryotes, many organelles; may be a single or double lipid bilayer; also includes associated proteins [goid 16020] [evidence IEA]; A membrane-bounded organelle that carries materials newly ingested by endocytosis. It passes many of the materials to lysosomes for degradation [goid 5768] [evidence IEA]; The membrane surrounding a ce…	Any immune system process that functions in the calibrated response of an organism to a potential internal or invasive threat [goid 6955] [evidence IEA]; The process by which an antigen-presenting cell expresses antigen (peptide or lipid) on its cell surface in association with an MHC protein complex [goid 19882] [evidence IEA]; Any immune system process that functions in the calibrated response …		a1 domain; CD1	Homo sapiens
ILMN_1654324	HEYL	NM_014571.3	26508	2.04743	2.06209	8.5769	8.86575	7.54309	7.82164	361.361	468.752	189.229	233.289	Transcription factor -> Basic helix-loop-helix transcription factor;Nucleic acid binding	Nucleoside, nucleotide and nucleic acid metabolism -> mRNA transcription -> mRNA transcription regulation;Developmental processes -> Ectoderm development -> Neurogenesis	NM_014571.3	HEYL	NM_014571.2	HEYL	1	Homo sapiens hairy/enhancer-of-split related with YRPW motif-like (HEYL), mRNA.	MGC12623; HRT3	1070114	RefSeq	ILMN_182292	NM_014571.3	NM_014571.3		26508	105990530	NP_055386.1	1070114	S	3294	GTGTTTCTATCCCCAAGCCTTCCTGGTGTCTCCAACTCCTACCCCATTGC	-	40089873-40089922	1p34.2d	A membrane-bounded organelle of eukaryotic cells in which chromosomes are housed and replicated. In most cells, the nucleus contains all of the cell's chromosomes except the organellar chromosomes, and is the site of RNA synthesis and processing. In some species, or in specialized cell types, RNA metabolism or DNA replication may be absent [goid 5634] [evidence IEA]	Any process that modulates the frequency, rate or extent of DNA-dependent transcription [goid 6355] [evidence IEA]; The series of molecular signals initiated by binding of an extracellular ligand to a Notch receptor on the surface of the target cell [goid 7219] [evidence IEA]; The biological process whose specific outcome is the progression of a multicellular organism over time from an initial co…	The function of binding to a specific DNA sequence in order to modulate transcription. The transcription factor may or may not also interact selectively with a protein or macromolecular complex [goid 3700] [pmid 10415358] [evidence NAS]; Interacting selectively with any protein or protein complex (a complex of two or more proteins that may include other nonprotein molecules) [goid 5515] [evidence…		Homo sapiens
ILMN_1656111	MYLIP	NM_013262.3	29116	-2.58385	-6.00639	9.99863	10.7049	11.3682	13.2914	967.307	1674.61	2624.63	10297.8	Molecular function unclassified	Biological process unclassified	NM_013262.3	MYLIP	NM_013262.3	MYLIP	6	Homo sapiens myosin regulatory light chain interacting protein (MYLIP), mRNA.	MIR	4830424	RefSeq	ILMN_178445	NM_013262.3	NM_013262.3		29116	38788242	NP_037394.2	4830424	S	2705	GCATTTTGGAAGCTGGTCAGCTAGCAGGTTTTCTGGGATGTCGGGAGACC	+	16148112-16148161	6p22.3f	The living contents of a cell; the matter contained within (but not including) the plasma membrane, usually taken to exclude large vacuoles and masses of secretory or ingested material. In eukaryotes it includes the nucleus and cytoplasm [goid 5622] [pmid 10593918] [evidence IDA]; All of the contents of a cell excluding the plasma membrane and nucleus, but including other subcellular structures […	The chemical reactions and pathways resulting in the breakdown of a protein or peptide by hydrolysis of its peptide bonds, initiated by the covalent attachment of a ubiquitin moiety, or multiple ubiquitin moieties, to the protein [goid 6511] [evidence IEA]; Any process involved in the controlled movement of a cell [goid 6928] [pmid 10593918] [evidence IMP]; The process whose specific outcome is t…	Catalysis of the reaction: ATP + ubiquitin + protein lysine = AMP + diphosphate + protein N-ubiquityllysine [goid 4842] [pmid 14550572] [evidence IDA]; Interacting selectively with any protein component of any cytoskeleton (actin, microtubule, or intermediate filament cytoskeleton) [goid 8092] [pmid 10593918] [evidence IDA]; Interacting selectively with zinc (Zn) ions [goid 8270] [evidence IEA]; …	MIR	Homo sapiens
ILMN_1656369	C8ORF4	NM_020130.3	56892	2.10064	2.7387	8.50555	9.39588	7.43472	7.94238	343.236	679.492	175.163	255.76	Molecular function unclassified	Biological process unclassified	NM_020130.3	C8orf4	NM_020130.2	C8ORF4	8	Homo sapiens chromosome 8 open reading frame 4 (C8orf4), mRNA.	MGC22806; TC1; TC-1; hTC-1	5570731	RefSeq	ILMN_24837	NM_020130.3	NM_020130.3		56892	117938275	NP_064515.1	5570731	S	713	GATGGCTGGAGATGACATTTATCCAGGGTCACTTTGTCAGGCCCTAGGAC	+	40011701-40011750	8p11.21c		A form of programmed cell death induced by external or internal signals that trigger the activity of proteolytic caspases, whose actions dismantle the cell and result in cell death. Apoptosis begins internally with condensation and subsequent fragmentation of the cell nucleus (blebbing) while the plasma membrane remains intact. Other characteristics of apoptosis include DNA fragmentation and the …		TC1; hTC-1; TC-1	Homo sapiens
ILMN_1656410	TRPC6	NM_004621.4	7225	-3.37561	-3.13609	7.65542	7.70157	9.41057	9.35054	192.282	208.585	672.323	693.946	Ion channel -> Other ion channel	Signal transduction -> Intracellular signaling cascade -> Calcium mediated signaling;Transport -> Ion transport -> Cation transport;Sensory perception -> Vision	NM_004621.4	TRPC6	NM_004621.3	TRPC6	11	Homo sapiens transient receptor potential cation channel, subfamily C, member 6 (TRPC6), mRNA.	FLJ11098; FSGS2; FLJ14863; TRP6	4670471	RefSeq	ILMN_13843	NM_004621.4	NM_004621.4		7225	142383161	NP_004612.2	4670471	S	4341	GACCATTGGCATTCAGAGGATGCTGGACATTAACTGGAACTGCTACTTCC	-	100827726-100827775	11q22.1d	The membrane surrounding a cell that separates the cell from its external environment. It consists of a phospholipid bilayer and associated proteins [goid 5886] [pmid 9930701] [evidence TAS]; Penetrating at least one phospholipid bilayer of a membrane. May also refer to the state of being buried in the bilayer with no exposure outside the bilayer. When used to describe a protein, indicates that a…	The directed movement of cations, atoms or small molecules with a net positive charge, into, out of, within or between cells [goid 6812] [pmid 9930701] [evidence TAS]; The directed movement of calcium (Ca) ions into, out of, within or between cells [goid 6816] [evidence IEA]; Any process that increases the concentration of calcium ions in the cytosol [goid 7204] [evidence IEA]	Catalysis of facilitated diffusion of an ion (by an energy-independent process) by passage through a transmembrane aqueous pore or channel without evidence for a carrier-mediated mechanism [goid 5216] [evidence IEA]; Interacting selectively with calcium ions (Ca2+) [goid 5509] [evidence IEA]; Interacting selectively with any protein or protein complex (a complex of two or more proteins that may i…	FLJ11098; FSGS2; FLJ14863; TRP6	Homo sapiens
ILMN_1656501	DUSP5	NM_004419.3	1847	3.12365	9.48896	11.6231	12.24	9.97989	8.99375	2981.38	4875.74	994.689	543.071	Select regulatory molecule -> Kinase modulator -> Kinase inhibitor;Phosphatase -> Protein phosphatase	Protein metabolism and modification -> Protein modification -> Protein phosphorylation;Signal transduction -> Intracellular signaling cascade -> MAPKKK cascade;Signal transduction -> Intracellular signaling cascade -> JNK cascade	NM_004419.3	DUSP5	NM_004419.3	DUSP5	10	Homo sapiens dual specificity phosphatase 5 (DUSP5), mRNA.	HVH3; DUSP	5390161	RefSeq	ILMN_166000	NM_004419.3	NM_004419.3		1847	62865889	NP_004410.3	5390161	S	2301	CTCCCTGCCCCTGGAGGTTGTCTTCAAGCTGTGGACTTCTGGGATTTGCA	+	112260431-112260480	10q25.2a	A membrane-bounded organelle of eukaryotic cells in which chromosomes are housed and replicated. In most cells, the nucleus contains all of the cell's chromosomes except the organellar chromosomes, and is the site of RNA synthesis and processing. In some species, or in specialized cell types, RNA metabolism or DNA replication may be absent [goid 5634] [evidence IEA]	The process of removing one or more phosphoric residues from a protein [goid 6470] [pmid 7961985] [evidence TAS]	Catalysis of the reaction: protein tyrosine phosphate + H2O = protein tyrosine + phosphate [goid 4725] [pmid 7961985] [evidence TAS]; Catalysis of the hydrolysis of various bonds, e.g. C-O, C-N, C-C, phosphoric anhydride bonds, etc. Hydrolase is the systematic name for any enzyme of EC class 3 [goid 16787] [evidence IEA]; Catalysis of the reaction: MAP kinase serine/threonine/tyrosine phosphate +…	HVH3; DUSP	Homo sapiens
ILMN_1656927	SEMA5A	NM_003966.1	9037	-2.03791	-3.3829	8.72136	9.33241	9.74845	11.0907	398.273	648.481	856.258	2310.06	Signaling molecule -> Other signaling molecule;Signaling molecule -> Membrane-bound signaling molecule	Signal transduction -> Cell surface receptor mediated signal transduction;Signal transduction -> Intracellular signaling cascade;Signal transduction -> Cell communication;Immunity and defense -> Other immune and defense;Developmental processes -> Other developmental process;Developmental processes -> Ectoderm development -> Neurogenesis;Oncogenesis -> Other oncogenesis	NM_003966.1	SEMA5A	NM_003966.1	SEMA5A	5	Homo sapiens sema domain, seven thrombospondin repeats (type 1 and type 1-like), transmembrane domain (TM) and short cytoplasmic domain, (semaphorin) 5A (SEMA5A), mRNA.	semF; SEMAF	3390575	RefSeq	ILMN_183828	NM_003966.1	NM_003966.1		9037	4506880	NP_003957.1	3390575	S	7681	GTGGGAGTCAAAGCCTATTTTGCTGAGTGTTCCCACTGGATCCTCTGTAG	-	9092140-9092189	5p15.2d	Double layer of lipid molecules that encloses all cells, and, in eukaryotes, many organelles; may be a single or double lipid bilayer; also includes associated proteins [goid 16020] [evidence IEA]; Penetrating at least one phospholipid bilayer of a membrane. May also refer to the state of being buried in the bilayer with no exposure outside the bilayer. When used to describe a protein, indicates …	The process that regulates the coordinated growth and sprouting of blood vessels giving rise to the organized vascular system [goid 1569] [evidence IEA]; The attachment of a cell, either to another cell or to an underlying substrate such as the extracellular matrix, via cell adhesion molecules [goid 7155] [pmid 9049630] [evidence TAS]; Any process that mediates the transfer of information from on…	Combining with an extracellular or intracellular messenger to initiate a change in cell activity [goid 4872] [evidence IEA]; [goid 8046] [evidence IEA]	semF; SEMAF	Homo sapiens
ILMN_1656951	APCDD1	NM_153000.3	147495	3.1059	3.36757	14.0829	13.0206	12.4478	11.2689	15533	8397.55	5671.51	2608.74	Molecular function unclassified	Biological process unclassified	NM_153000.3	APCDD1	NM_153000.3	APCDD1	18	Homo sapiens adenomatosis polyposis coli down-regulated 1 (APCDD1), mRNA.	DRAPC1; B7323; FP7019	4280739	RefSeq	ILMN_21788	NM_153000.3	NM_153000.3		147495	30387616	NP_694545.1	4280739	S	2092	CCGTCCAGCCTGATCCCTGGCCTGAGCAACTTCACAACAGTAATTGCACT	+	10478228-10478277	18p11.22a	Double layer of lipid molecules that encloses all cells, and, in eukaryotes, many organelles; may be a single or double lipid bilayer; also includes associated proteins [goid 16020] [evidence IEA]; Penetrating at least one phospholipid bilayer of a membrane. May also refer to the state of being buried in the bilayer with no exposure outside the bilayer. When used to describe a protein, indicates …			DRAPC1; B7323; FP7019	Homo sapiens
ILMN_1658071	ATP1B1	NM_001677.3	481	-4.84841	-14.1943	8.41879	7.16756	10.6963	10.9948	323.191	142.316	1656.48	2164.17	Transporter -> Cation transporter	Transport -> Ion transport -> Cation transport	NM_001677.3	ATP1B1	NM_001001787.1	ATP1B1	1	Homo sapiens ATPase, Na+/K+ transporting, beta 1 polypeptide (ATP1B1), transcript variant 1, mRNA.	MGC1798; ATP1B	4180452	RefSeq	ILMN_25542	NM_001677.3	NM_001677.3		481	49574487	NP_001668.1	4180452	A	1771	GCTGTGTCTGAGATCTGGATCTGCCCATCACTTTGGCTAGTGACAGGGCT	+	167368155-167368204	1q24.2b	The membrane surrounding a cell that separates the cell from its external environment. It consists of a phospholipid bilayer and associated proteins [goid 5886] [evidence IEA]; Sodium:potassium-exchanging ATPases are tetrameric proteins, consisting of two large alpha subunits and two smaller beta subunits. The alpha subunits bear the active site and penetrate the membrane, while the beta subunits…	The directed movement of charged atoms or small charged molecules into, out of, within or between cells [goid 6811] [evidence IEA]; The directed movement of potassium ions (K+) into, out of, within or between cells [goid 6813] [evidence IEA]; The directed movement of sodium ions (Na+) into, out of, within or between cells [goid 6814] [evidence IEA]	Catalysis of the transfer of a solute or solutes from one side of a membrane to the other according to the reaction: ATP + H2O + Na+(in) + K+(out) = ADP + phosphate + Na+(out) + K+(in) [goid 5391] [pmid 2559024] [evidence TAS]; Interacting selectively with any protein or protein complex (a complex of two or more proteins that may include other nonprotein molecules) [goid 5515] [pmid 17947299] [ev…	MGC1798; ATP1B	Homo sapiens
ILMN_1658926	NOTCH3	NM_000435.1	4854	2.75046	2.82549	10.3479	10.5905	8.8882	9.09197	1231.03	1540.26	472.126	580.846	Signaling molecule -> Membrane-bound signaling molecule;Defense/immunity protein	Signal transduction -> Cell communication -> Cell adhesion-mediated signaling;Immunity and defense;Developmental processes -> Ectoderm development -> Neurogenesis;Cell proliferation and differentiation;Cell structure and motility -> Cell motility	NM_000435.1	NOTCH3	NM_000435.1	NOTCH3	19	Homo sapiens Notch homolog 3 (Drosophila) (NOTCH3), mRNA.	CASIL; CADASIL	2340692	RefSeq	ILMN_12369	NM_000435.1	NM_000435.1		4854	4557798	NP_000426.1	2340692	S	7990	TCCCTGTGTAGCTGAATTCCCAAGCCCTGCATTGTACAGCCCCCCACTCC	-	15131475-15131524	19p13.12b	A membrane-bounded organelle of eukaryotic cells in which chromosomes are housed and replicated. In most cells, the nucleus contains all of the cell's chromosomes except the organellar chromosomes, and is the site of RNA synthesis and processing. In some species, or in specialized cell types, RNA metabolism or DNA replication may be absent [goid 5634] [evidence IEA]; The membrane surrounding a ce…	The synthesis of either RNA on a template of DNA or DNA on a template of RNA [goid 6350] [evidence IEA]; Any process that modulates the frequency, rate or extent of DNA-dependent transcription [goid 6355] [evidence IEA]; The series of molecular signals initiated by binding of an extracellular ligand to a Notch receptor on the surface of the target cell [goid 7219] [evidence IEA]; The biological p…	Combining with an extracellular or intracellular messenger to initiate a change in cell activity [goid 4872] [evidence IEA]; Interacting selectively with calcium ions (Ca2+) [goid 5509] [evidence IEA]; Interacting selectively with any protein or protein complex (a complex of two or more proteins that may include other nonprotein molecules) [goid 5515] [pmid 17292860] [evidence IPI]	CASIL; CADASIL	Homo sapiens
ILMN_1659122	KLF10	NM_005655.1	7071	4.75061	2.70103	9.37947	9.22871	7.13136	7.7952	628.594	604.509	153.799	229.048	Transcription factor -> Zinc finger transcription factor	Nucleoside, nucleotide and nucleic acid metabolism -> mRNA transcription -> mRNA transcription regulation	NM_005655.1	KLF10	NM_005655.1	KLF10	8	Homo sapiens Kruppel-like factor 10 (KLF10), transcript variant 1, mRNA.	TIEG; EGRA; TIEG1	5720184	RefSeq	ILMN_2466	NM_005655.1	NM_005655.1		7071	5032176	NP_005646.1	5720184	I	108	GGCCAAGCAGCCAACCATGCTCAACTTCGGTGCCTCTCTCCAGCAGACTG	-	103736971-103737005:103737006-103737020	8q22.3b	The living contents of a cell; the matter contained within (but not including) the plasma membrane, usually taken to exclude large vacuoles and masses of secretory or ingested material. In eukaryotes it includes the nucleus and cytoplasm [goid 5622] [evidence IEA]; A membrane-bounded organelle of eukaryotic cells in which chromosomes are housed and replicated. In most cells, the nucleus contains …	Any process that stops, prevents or reduces the frequency, rate or extent of transcription from an RNA polymerase II promoter [goid 122] [pmid 9748269] [evidence TAS]; The process whose specific outcome is the progression of the skeleton over time, from its formation to the mature structure. The skeleton is the bony framework of the body in vertebrates (endoskeleton) or the hard outer envelope of…	The function of binding to a specific DNA sequence in order to modulate transcription. The transcription factor may or may not also interact selectively with a protein or macromolecular complex [goid 3700] [pmid 9748269] [evidence TAS]; The function of binding to a specific DNA sequence in order to modulate transcription. The transcription factor may or may not also interact selectively with a pr…	TIEG; EGRA; TIEG1	Homo sapiens
ILMN_1659371	ADRA2A	NM_000681.2	150	-12.4736	-15.6158	7.97688	8.21439	11.6177	12.1793	238.923	299.478	3138.82	4895.89	Receptor -> G-protein coupled receptor	Signal transduction -> Cell surface receptor mediated signal transduction -> G-protein mediated signaling	NM_000681.2	ADRA2A	NM_000681.2	ADRA2A	10	Homo sapiens adrenergic, alpha-2A-, receptor (ADRA2A), mRNA.	ZNF32; ALPHA2AAR; ADRA2R; ADRA2; ADRAR	5720523	RefSeq	ILMN_23205	NM_000681.2	NM_000681.2		150	15718669	NP_000672.2	5720523	S	3191	TATCTTGTATGTCTGTGTGCCCCTCCTGCCCCGAAAGTGCTGACTATGGG	+	112830101-112830150	10q25.2a	The membrane surrounding a cell that separates the cell from its external environment. It consists of a phospholipid bilayer and associated proteins [goid 5886] [pmid 6259160] [evidence TAS]; The membrane surrounding a cell that separates the cell from its external environment. It consists of a phospholipid bilayer and associated proteins [goid 5886] [pmid 2823383] [evidence TAS]; Penetrating at …	The initiation of the activity of the inactive enzyme MAP kinase by phosphorylation by a MAPKK [goid 187] [pmid 10896916] [evidence TAS]; Any process involved in the controlled movement of a cell [goid 6928] [pmid 9624180] [evidence TAS]; The cascade of processes by which a signal interacts with a receptor, causing a change in the level or activity of a second messenger or other downstream target…	Combining with an extracellular or intracellular messenger to initiate a change in cell activity [goid 4872] [evidence IEA]; [goid 4935] [evidence IEA]; [goid 4938] [pmid 10896916] [evidence TAS]; Interacting selectively with any protein or protein complex (a complex of two or more proteins that may include other nonprotein molecules) [goid 5515] [evidence IEA]; [goid 15459] [pmid 1354394] [evide…	ZNF32; ALPHA2AAR; ADRA2R; ADRA2; ADRAR	Homo sapiens
ILMN_1660718	GABBR2	NM_005458.5	9568	-3.35382	-7.24575	7.46289	7.90227	9.20869	10.7594	167.281	241.29	587.237	1846.63	Receptor -> G-protein coupled receptor	Signal transduction -> Cell surface receptor mediated signal transduction -> G-protein mediated signaling;Neuronal activities -> Synaptic transmission -> Nerve-nerve synaptic transmission	NM_005458.5	GABBR2	NM_005458.5	GABBR2	9	Homo sapiens gamma-aminobutyric acid (GABA) B receptor, 2 (GABBR2), mRNA.	HRIHFB2099; HG20; GPR51; FLJ36928; GPRC3B; GABABR2	4780563	RefSeq	ILMN_18287	NM_005458.5	NM_005458.5		9568	40255244	NP_005449.5	4780563	S	5387	TGTCGGAGGTGAGCCTGTGCGTCTGTAACCCTTTGTGACTCCTGAGCGTG	-	100090536-100090585	9q22.33b-q22.33c	The membrane surrounding a cell that separates the cell from its external environment. It consists of a phospholipid bilayer and associated proteins [goid 5886] [evidence IEA]; Penetrating at least one phospholipid bilayer of a plasma membrane. May also refer to the state of being buried in the bilayer with no exposure outside the bilayer [goid 5887] [pmid 10328880] [evidence TAS]; A specialized …	The cascade of processes by which a signal interacts with a receptor, causing a change in the level or activity of a second messenger or other downstream target, and ultimately effecting a change in the functioning of the cell [goid 7165] [evidence IEA]; The series of molecular signals generated as a consequence of a G-protein coupled receptor binding to its physiological ligand [goid 7186] [pmid…	Combining with an extracellular or intracellular messenger to initiate a change in cell activity [goid 4872] [evidence IEA]; A receptor that binds an extracellular ligand and transmits the signal to a heterotrimeric G-protein complex. These receptors are characteristically seven-transmembrane receptors and are made up of hetero- or homodimers [goid 4930] [evidence IEA]; Combining with the amino a…	HRIHFB2099; GPRC3B; HG20; GPR51; FLJ36928; GABABR2	Homo sapiens
ILMN_1661264	SHMT2	NM_005412.4	6472	-2.32118	-2.18837	10.9784	11.6808	12.1933	12.8106	1914.63	3299.75	4739.31	7638.36	Transferase -> Methyltransferase	Amino acid metabolism -> Other amino acid metabolism;Nucleoside, nucleotide and nucleic acid metabolism -> Other nucleoside, nucleotide and nucleic acid metabolism	NM_005412.4	SHMT2	NM_005412.4	SHMT2	12	Homo sapiens serine hydroxymethyltransferase 2 (mitochondrial) (SHMT2), nuclear gene encoding mitochondrial protein, mRNA.	SHMT; GLYA	10341	RefSeq	ILMN_19915	NM_005412.4	NM_005412.4		6472	52851445	NP_005403.2	10341	S	1783	CGCGTCCTCTTTCTTGGGGAAGTTGAGGAGTGCCCTTCAGAGCCAGTAGC	+	55914669-55914718	12q13.3b	A semiautonomous, self replicating organelle that occurs in varying numbers, shapes, and sizes in the cytoplasm of virtually all eukaryotic cells. It is notably the site of tissue respiration [goid 5739] [evidence IEA]; The inner, i.e. lumen-facing, lipid bilayer of the mitochondrial envelope. It is highly folded to form cristae [goid 5743] [evidence IEA]; A semiautonomous, self replicating organ…	The chemical reactions and pathways involving glycine, aminoethanoic acid [goid 6544] [evidence IEA]; The chemical reactions and pathways involving L-serine, the levorotatory isomer of 2-amino-3-hydroxypropanoic acid [goid 6563] [evidence IEA]; The chemical reactions and pathways involving compounds containing a single carbon atom [goid 6730] [evidence IEA]; The chemical reactions and pathways in…	Catalysis of the reaction: 5,10-methylenetetrahydrofolate + glycine + H2O = tetrahydrofolate + L-serine [goid 4372] [evidence IEA]; Catalysis of the transfer of a group, e.g. a methyl group, glycosyl group, acyl group, phosphorus-containing, or other groups, from one compound (generally regarded as the donor) to another compound (generally regarded as the acceptor). Transferase is the systematic …	SHMT; GLYA	Homo sapiens
ILMN_1663080	LFNG	NM_001040167.1	3955	4.79068	3.51882	10.0511	10.4324	7.79085	8.61726	1002.45	1387.94	224.216	415.859	Signaling molecule -> Other signaling molecule;Transferase -> Glycosyltransferase	Signal transduction -> Cell surface receptor mediated signal transduction -> Other receptor mediated signaling pathway;Developmental processes -> Segment specification	NM_001040167.1	LFNG	NM_002304.1	LFNG	7	Homo sapiens LFNG O-fucosylpeptide 3-beta-N-acetylglucosaminyltransferase (LFNG), transcript variant 1, mRNA.	SCDO3	6620392	RefSeq	ILMN_163755	NM_001040167.1	NM_001040167.1		3955	93140998	NP_001035257.1	6620392	S	2209	GGCCCAGCATGGCTCACCTGTCCCGTGGGCTGTGTTTCTTGTTGTTTTTC	+	2534424-2534473	7p22.2c	The lipid bilayer surrounding any of the compartments of the Golgi apparatus [goid 139] [evidence IEA]; The space external to the outermost structure of a cell. For cells without external protective or external encapsulating structures this refers to space outside of the plasma membrane. This term covers the host cell environment outside an intracellular parasite [goid 5576] [pmid 10341080] [evid…	The biological process whose specific outcome is the progression of a multicellular organism over time from an initial condition (e.g. a zygote or a young adult) to a later condition (e.g. a multicellular animal or an aged adult) [goid 7275] [evidence IEA]; Morphogenesis of an organ. An organ is defined as a tissue or set of tissues that work together to perform a specific function or functions. …	Elemental activities, such as catalysis or binding, describing the actions of a gene product at the molecular level. A given gene product may exhibit one or more molecular functions [goid 3674] [evidence ND ]; Catalysis of the transfer of a glycosyl group from one compound (donor) to another (acceptor) [goid 16757] [evidence IEA]; Catalysis of the reaction: transfers a beta-D-GlcNAc residue from …	SCDO3	Homo sapiens
ILMN_1663390	CDC20	NM_001255.2	991	-5.90846	-3.00183	7.91364	7.83437	10.4764	9.42022	228.983	230.323	1411.67	729.661	Select regulatory molecule	Protein metabolism and modification -> Proteolysis;Cell cycle -> Cell cycle control	NM_001255.2	CDC20	NM_001255.1	CDC20	1	Homo sapiens cell division cycle 20 homolog (S. cerevisiae) (CDC20), mRNA.	CDC20A; bA276H19.3; MGC102824; p55CDC	1500010	RefSeq	ILMN_8354	NM_001255.2	NM_001255.2		991	118402581	NP_001246.2	1500010	S	1554	AAGGCCAGTGCAGCCAAAAGCAGCCTCATCCACCAAGGCATCCGCTGAAG	+	43601340-43601387:43601388-43601389	1p34.2a	That part of the nuclear content other than the chromosomes or the nucleolus [goid 5654] [pmid 15469984] [evidence EXP]; That part of the nuclear content other than the chromosomes or the nucleolus [goid 5654] [pmid 12791267] [evidence EXP]; The array of microtubules and associated molecules that forms between opposite poles of a eukaryotic cell during mitosis or meiosis and serves to move the du…	The chemical reactions and pathways resulting in the breakdown of a protein or peptide by hydrolysis of its peptide bonds, initiated by the covalent attachment of a ubiquitin moiety, or multiple ubiquitin moieties, to the protein [goid 6511] [pmid 9682218] [evidence TAS]; The progression of biochemical and morphological phases and events that occur in a cell during successive cell replication or …	Interacting selectively with any protein or protein complex (a complex of two or more proteins that may include other nonprotein molecules) [goid 5515] [pmid 17353931] [evidence IPI]; Interacting selectively with any protein or protein complex (a complex of two or more proteins that may include other nonprotein molecules) [goid 5515] [pmid 11030144] [evidence IPI]; Interacting selectively with an…	bA276H19.3; p55CDC	Homo sapiens
ILMN_1663401	LARP6	NM_197958.1	55323	-2.62896	-2.09218	10.7092	10.0532	12.1037	11.1182	1576.2	1069.19	4468.73	2351.41	Molecular function unclassified	Biological process unclassified	NM_197958.1	LARP6	NM_197958.1	LARP6	15	Homo sapiens La ribonucleoprotein domain family, member 6 (LARP6), transcript variant 2, mRNA.	FLJ11196; ACHN	5810687	RefSeq	ILMN_25698	NM_197958.1	NM_197958.1		55323	37537705	NP_932062.1	5810687	I	337	CAGCACCCAGCACATAGGACATGTTTGTTGACTGAATGCGTATCTCTATC	-	71143944-71143977:71143978-71143993	15q23b	A membrane-bounded organelle of eukaryotic cells in which chromosomes are housed and replicated. In most cells, the nucleus contains all of the cell's chromosomes except the organellar chromosomes, and is the site of RNA synthesis and processing. In some species, or in specialized cell types, RNA metabolism or DNA replication may be absent [goid 5634] [evidence IEA]; All of the contents of a cell…	Any process involved in the conversion of one or more primary RNA transcripts into one or more mature RNA molecules [goid 6396] [evidence IEA]	Interacting selectively with an RNA molecule or a portion thereof [goid 3723] [evidence IEA]; Interacting selectively with any nucleic acid [goid 3676] [evidence IEA]	FLJ11196; ACHN	Homo sapiens
ILMN_1663815	UNQ1940	NM_205855.1	389558	2.08919	2.06718	10.3071	9.13989	9.24415	8.09223	1195.97	567.605	602.697	286.831	Molecular function unclassified	Biological process unclassified	NM_205855.1	UNQ1940	NM_205855.1	UNQ1940	7	Homo sapiens HWKM1940 (UNQ1940), mRNA.		3450491	RefSeq	ILMN_3146	NM_205855.1	NM_205855.1		389558	45504350	NP_995327.1	3450491	S	821	GATTCATGCCATCATGTGACCTGGGCTGGAAGAAAGGGCTGGAATGGTCA	-	135069033-135069082	7q33c					Homo sapiens
ILMN_1664861	ID1	NM_181353.1	3397	3.22325	9.69186	13.0358	12.8578	11.3473	9.58098	7722.93	7535.98	2589.18	814.003	Transcription factor -> Other transcription factor	Nucleoside, nucleotide and nucleic acid metabolism -> mRNA transcription -> mRNA transcription regulation	NM_181353.1	ID1	NM_181353.1	ID1	20	Homo sapiens inhibitor of DNA binding 1, dominant negative helix-loop-helix protein (ID1), transcript variant 2, mRNA.	ID	670386	RefSeq	ILMN_28002	NM_181353.1	NM_181353.1		3397	31317296	NP_851998.1	670386	A	901	TGAGGGAGAACAAGACCGATCGGCGGCCACTGCGCCCTTAACTGCATCCA	+	29657653-29657702	20q11.21b	A membrane-bounded organelle of eukaryotic cells in which chromosomes are housed and replicated. In most cells, the nucleus contains all of the cell's chromosomes except the organellar chromosomes, and is the site of RNA synthesis and processing. In some species, or in specialized cell types, RNA metabolism or DNA replication may be absent [goid 5634] [evidence IEA]	The biological process whose specific outcome is the progression of a multicellular organism over time from an initial condition (e.g. a zygote or a young adult) to a later condition (e.g. a multicellular animal or an aged adult) [goid 7275] [evidence IEA]; Any process that modulates the frequency, rate or extent of the synthesis of either RNA on a template of DNA or DNA on a template of RNA [goi…	Interacting selectively with any protein or protein complex (a complex of two or more proteins that may include other nonprotein molecules) [goid 5515] [pmid 17855368] [evidence IPI]; Interacting selectively with any protein or protein complex (a complex of two or more proteins that may include other nonprotein molecules) [goid 5515] [pmid 15694377] [evidence IPI]; Interacting selectively with an…	ID	Homo sapiens
ILMN_1664922	FLNB	NM_001457.1	2317	-2.31264	-2.41267	10.7842	11.2381	11.9937	12.5087	1650.33	2438.44	4118.37	6148	Cytoskeletal protein -> Actin family cytoskeletal protein -> Non-motor actin binding protein	Cell structure and motility -> Cell structure;Cell structure and motility -> Cell motility	NM_001457.1	FLNB	NM_001457.1	FLNB	3	Homo sapiens filamin B, beta (actin binding protein 278) (FLNB), mRNA.	FLN1L; filamin B; FH1; DKFZp686A1668; AOI; ABP-278; SCT; TAP; TABP	5220767	RefSeq	ILMN_21371	NM_001457.1	NM_001457.1		2317	4503746	NP_001448.1	5220767	S	9084	GAGGTGTAGGGAATTTTGCCTGCCTTCCTGCAGACCTGAGCTGGCTTTGG	+	58132673-58132722	3p14.3a	Bundle of microfilaments and other proteins found in fibroblasts [goid 1725] [evidence IEA]; A membrane-bounded organelle of eukaryotic cells in which chromosomes are housed and replicated. In most cells, the nucleus contains all of the cell's chromosomes except the organellar chromosomes, and is the site of RNA synthesis and processing. In some species, or in specialized cell types, RNA metaboli…	Process by which cytoskeletal filaments are directly or indirectly linked to the plasma membrane [goid 7016] [pmid 9694715] [evidence TAS]; The cascade of processes by which a signal interacts with a receptor, causing a change in the level or activity of a second messenger or other downstream target, and ultimately effecting a change in the functioning of the cell [goid 7165] [pmid 8327473] [evid…	Interacting selectively with monomeric or multimeric forms of actin, including actin filaments [goid 3779] [pmid 8327473] [evidence NAS]; Interacting selectively with any protein or protein complex (a complex of two or more proteins that may include other nonprotein molecules) [goid 5515] [pmid 10676904] [evidence IPI]; Interacting selectively with any protein or protein complex (a complex of two…	FLN1L; filamin B; FH1; DKFZp686A1668; AOI; ABP-278; SCT; TAP; TABP	Homo sapiens
ILMN_1665510	ERRFI1	NM_018948.2	54206	2.01905	3.38743	12.1631	12.1631	11.1494	10.4029	4279.46	4606.86	2243.42	1441.58	Molecular function unclassified	Signal transduction -> Other signal transduction;Cell proliferation and differentiation	NM_018948.2	ERRFI1	NM_018948.2	ERRFI1	1	Homo sapiens ERBB receptor feedback inhibitor 1 (ERRFI1), mRNA.	GENE-33; MIG-6; RALT; MIG6	7100639	RefSeq	ILMN_4328	NM_018948.2	NM_018948.2		54206	21314673	NP_061821.1	7100639	S	2719	GCTGTGGCTGCTTCACTTAGATGCAGTGAGACACATAGTTGGTGTTCCGA	-	7994689-7994738	1p36.23b	All of the contents of a cell excluding the plasma membrane and nucleus, but including other subcellular structures [goid 5737] [pmid 10749885] [evidence TAS]	A change in state or activity of a cell or an organism (in terms of movement, secretion, enzyme production, gene expression, etc.) as a result of a disturbance in organismal or cellular homeostasis, usually, but not necessarily, exogenous (e.g. temperature, humidity, ionizing radiation) [goid 6950] [pmid 10749885] [evidence TAS]	Increases the rate of GTP hydrolysis by a GTPase of the Rho family [goid 5100] [pmid 10749885] [evidence TAS]; Interacting selectively with any protein or protein complex (a complex of two or more proteins that may include other nonprotein molecules) [goid 5515] [evidence IEA]	GENE-33; MIG-6; RALT; MIG6	Homo sapiens
ILMN_1666057	REEP2	NM_016606.2	51308	2.03979	2.88073	10.332	8.99702	9.30362	7.47059	1215.23	512.978	627.583	181.325	Receptor;Transporter	Carbohydrate metabolism -> Carbohydrate transport;Transport -> Carbohydrate transport	NM_016606.2	REEP2	NM_016606.2	REEP2	5	Homo sapiens receptor accessory protein 2 (REEP2), mRNA.	SGC32445; C5orf19	7330189	RefSeq	ILMN_17526	NM_016606.2	NM_016606.2		51308	42476205	NP_057690.2	7330189	S	1964	GTCAGGGCCAGGAGGAACACGTGAAGGAGAAAGAGAAATGCAGGAGCCGC	+	137782523-137782572	5q31.2c	Double layer of lipid molecules that encloses all cells, and, in eukaryotes, many organelles; may be a single or double lipid bilayer; also includes associated proteins [goid 16020] [evidence IEA]; Penetrating at least one phospholipid bilayer of a membrane. May also refer to the state of being buried in the bilayer with no exposure outside the bilayer. When used to describe a protein, indicates …			SGC32445; C5orf19	Homo sapiens
ILMN_1666733	IL8	NM_000584.2	3576	2.00039	17.9868	10.8162	13.4058	9.81595	9.23693	1685.52	10852.2	895.33	641.438	Signaling molecule -> Chemokine	Signal transduction -> Cell surface receptor mediated signal transduction -> Cytokine and chemokine mediated signaling pathway;Signal transduction -> Intracellular signaling cascade -> Calcium mediated signaling;Signal transduction -> Intracellular signaling cascade -> NF-kappaB cascade;Signal transduction -> Cell communication -> Ligand-mediated signaling;Immunity and defense -> T-cell mediated …	NM_000584.2	IL8	NM_000584.2	IL8	4	Homo sapiens interleukin 8 (IL8), mRNA.	GCP-1; MDNCF; NAP1; CXCL8; AMCF-I; TSG-1; LYNAP; NAP-1; MONAP; GCP1; SCYB8; LUCT; K60; LECT; 3-10C; b-ENAP; NAF	1570553	RefSeq	ILMN_179575	NM_000584.2	NM_000584.2		3576	28610153	NP_000575.1	1570553	S	868	CCCTAGTCTGCTAGCCAGGATCCACAAGTCCTTGTTCCACTGTGCCTTGG	+	74608648-74608697	4q13.3d	The space external to the outermost structure of a cell. For cells without external protective or external encapsulating structures this refers to space outside of the plasma membrane. This term covers the host cell environment outside an intracellular parasite [goid 5576] [evidence IEA]; That part of a multicellular organism outside the cells proper, usually taken to be outside the plasma membra…	Blood vessel formation when new vessels emerge from the proliferation of pre-existing blood vessels [goid 1525] [pmid 11483765] [evidence TAS]; Any process involved in the controlled movement of a cell [goid 6928] [pmid 10820279] [evidence TAS]; The directed movement of a motile cell or organism, or the directed growth of a cell guided by a specific chemical concentration gradient. Movement may b…	Interacting selectively with the interleukin-8 receptor [goid 5153] [pmid 1840701] [evidence IPI]; Interacting selectively with any protein or protein complex (a complex of two or more proteins that may include other nonprotein molecules) [goid 5515] [pmid 10880251] [evidence IPI]; The function of a family of chemotactic pro-inflammatory activation-inducible cytokines acting primarily upon hemopo…	GCP-1; MDNCF; NAP1; CXCL8; AMCF-I; IL-8; TSG-1; NAP-1; LYNAP; MONAP; SCYB8; GCP1; LUCT; LECT; K60; 3-10C; b-ENAP; NAF	Homo sapiens
ILMN_1666775	CACNA1C	NM_000719.5	775	-2.73904	-3.2797	8.19713	8.68721	9.6508	10.4008	277.505	413.97	801.187	1438.66	Ion channel -> Voltage-gated ion channel -> Voltage-gated calcium channel	Transport -> Ion transport -> Cation transport;Neuronal activities -> Synaptic transmission -> Neurotransmitter release;Muscle contraction	NM_000719.5	CACNA1C	NM_000719.4	CACNA1C	12	Homo sapiens calcium channel, voltage-dependent, L type, alpha 1C subunit (CACNA1C), mRNA.	TS; CaV1.2; MGC120730; CACNL1A1; CACH2; CACN2; CCHL1A1	7510670	RefSeq	ILMN_169867	NM_000719.5	NM_000719.5		775	120433601	NP_000710.5	7510670	S	7948	CAGTCCCCCCTTTCTGGTTTAGCTGTGGGAAGATCTGAATCTGGGGCCGT	+	2671892-2671941	12p13.33b-p13.33a	A protein complex that forms a transmembrane channel through which calcium ions may pass in response to changes in membrane potential [goid 5891] [evidence IEA]; Double layer of lipid molecules that encloses all cells, and, in eukaryotes, many organelles; may be a single or double lipid bilayer; also includes associated proteins [goid 16020] [evidence IEA]; Penetrating at least one phospholipid b…	The directed movement of charged atoms or small charged molecules into, out of, within or between cells [goid 6811] [evidence IEA]; The directed movement of calcium (Ca) ions into, out of, within or between cells [goid 6816] [evidence IEA]; The directed movement of charged atoms or small charged molecules into, out of, within or between cells [goid 6811] [evidence IEA]; The directed movement of c…	Catalysis of facilitated diffusion of an ion (by an energy-independent process) by passage through a transmembrane aqueous pore or channel without evidence for a carrier-mediated mechanism [goid 5216] [evidence IEA]; Catalysis of the transmembrane transfer of a calcium ion by a voltage-gated channel [goid 5245] [evidence IEA]; Catalysis of facilitated diffusion of an ion (by an energy-independent…	TS; CACH2; CaV1.2; CACNL1A1; CACN2; CCHL1A1	Homo sapiens
ILMN_1667994	AMD1	NM_001634.4	262	2.39963	2.89313	9.71309	9.93788	8.45028	8.40524	791.644	990.868	346.597	358.923	Lyase -> Decarboxylase	Other metabolism -> Other carbon metabolism	NM_001634.4	AMD1	NM_001634.4	AMD1	6	Homo sapiens adenosylmethionine decarboxylase 1 (AMD1), transcript variant 1, mRNA.	ADOMETDC; AMD; DKFZp313L1234; FLJ26964	3870619	RefSeq	ILMN_21529	NM_001634.4	NM_001634.4		262	74275345	NP_001625.2	3870619	I	572	ACCACCCTCTTGCTGAAAGCACTGGTTCCCCTGTTGAAGCTTGCTAGGGA	+	111210112-111210161	6q21h	The part of a cell or its extracellular environment in which a gene product is located. A gene product may be located in one or more parts of a cell and its location may be as specific as a particular macromolecular complex, that is, a stable, persistent association of macromolecules that function together [goid 5575] [evidence ND ]	The chemical reactions and pathways resulting in the formation of spermine, a polybasic amine found in human sperm, in ribosomes and in some viruses and involved in nucleic acid packaging [goid 6597] [evidence IEA]; The chemical reactions and pathways resulting in the formation of spermidine, N-(3-aminopropyl)-1,4-diaminobutane [goid 8295] [evidence IEA]; The chemical reactions and pathways resul…	Catalysis of the reaction: S-adenosyl-L-methionine = (5-deoxy-5-adenosyl)(3-aminopropyl) methylsulfonium salt + CO2 [goid 4014] [evidence IEA]; Catalysis of the reaction: S-adenosyl-L-methionine = (5-deoxy-5-adenosyl)(3-aminopropyl) methylsulfonium salt + CO2 [goid 4014] [evidence IEA]; Catalysis of the reaction: S-adenosyl-L-methionine = (5-deoxy-5-adenosyl)(3-aminopropyl) methylsulfonium salt +…	ADOMETDC; AMD; DKFZp313L1234; FLJ26964	Homo sapiens
ILMN_1669046	FOXQ1	NM_033260.3	94234	2.68252	18.1114	11.9909	11.7246	10.5673	7.54576	3786.41	3418.07	1512.46	193.04	Transcription factor -> Other transcription factor;Nucleic acid binding	Carbohydrate metabolism;Nucleoside, nucleotide and nucleic acid metabolism -> mRNA transcription -> mRNA transcription regulation;Signal transduction -> Cell surface receptor mediated signal transduction -> Other receptor mediated signaling pathway;Signal transduction -> Cell communication;Sensory perception -> Vision;Developmental processes -> Embryogenesis;Developmental processes -> Anterior/po…	NM_033260.3	FOXQ1	NM_033260.2	FOXQ1	6	Homo sapiens forkhead box Q1 (FOXQ1), mRNA.	HFH1	4640086	RefSeq	ILMN_9965	NM_033260.3	NM_033260.3		94234	145309319	NP_150285.3	4640086	S	2075	TGCAGGCAACGGGCTACAGCTTTATTAGTGGTTCTCTAACTGTGGTCTCC	+	1259749-1259798	6p25.3a	A membrane-bounded organelle of eukaryotic cells in which chromosomes are housed and replicated. In most cells, the nucleus contains all of the cell's chromosomes except the organellar chromosomes, and is the site of RNA synthesis and processing. In some species, or in specialized cell types, RNA metabolism or DNA replication may be absent [goid 5634] [evidence IEA]	The synthesis of either RNA on a template of DNA or DNA on a template of RNA [goid 6350] [evidence IEA]; Any process that modulates the frequency, rate or extent of DNA-dependent transcription [goid 6355] [evidence IEA]; The process by which the anatomical structures of the hair follicle are generated and organized [goid 31069] [evidence IEA]	The function of binding to a specific DNA sequence in order to modulate transcription. The transcription factor may or may not also interact selectively with a protein or macromolecular complex [goid 3700] [evidence IEA]; Interacting selectively with DNA of a specific nucleotide composition, e.g. GC-rich DNA binding, or with a specific sequence motif or type of DNA e.g. promotor binding or rDNA b…	HFH1	Homo sapiens
ILMN_1669376	DRAM1	NM_018370.2	55332	-2.07952	-2.18738	12.9719	12.2461	14.0281	13.3753	7379.98	4894.3	17472.8	10957.6	Molecular function unclassified	Biological process unclassified	NM_018370.2	DRAM1	NM_018370.1	DRAM1	12	Homo sapiens DNA-damage regulated autophagy modulator 1 (DRAM1), mRNA.	FLJ11259	4280482	RefSeq	ILMN_20048	NM_018370.2	NM_018370.2		55332	110825977	NP_060840.2	4280482	S	3215	CTTCTGCCTCACTTCGAGCAGACTTTTGTTCTCGGCGCTCCTCACGATGG	+	100841204-100841253	12q23.2a					Homo sapiens
ILMN_1671142	GPR68	NM_003485.3	8111	4.80556	7.66489	12.4358	11.6756	10.1711	8.73738	5088.99	3282.11	1147.16	453.579	Receptor -> G-protein coupled receptor	Signal transduction -> Cell surface receptor mediated signal transduction -> G-protein mediated signaling	NM_003485.3	GPR68	NM_003485.3	GPR68	14	Homo sapiens G protein-coupled receptor 68 (GPR68), mRNA.	MGC111379; OGR1	5270674	RefSeq	ILMN_25992	NM_003485.3	NM_003485.3		8111	74316010	NP_003476.2	5270674	S	2533	GGCCACACAGCCAAGAAGAGCCCATGCAACTCAGTCCAGGATTTTACTGG	-	91699107-91699156	14q32.12a	The membrane surrounding a cell that separates the cell from its external environment. It consists of a phospholipid bilayer and associated proteins [goid 5886] [evidence IEA]; Penetrating at least one phospholipid bilayer of a plasma membrane. May also refer to the state of being buried in the bilayer with no exposure outside the bilayer [goid 5887] [pmid 8661159] [evidence TAS]	The immediate defensive reaction (by vertebrate tissue) to infection or injury caused by chemical or physical agents. The process is characterized by local vasodilation, extravasation of plasma into intercellular spaces and accumulation of white blood cells and macrophages [goid 6954] [pmid 7498459] [evidence TAS]; The cascade of processes by which a signal interacts with a receptor, causing a ch…	Combining with an extracellular or intracellular messenger to initiate a change in cell activity [goid 4872] [evidence IEA]	MGC111379; OGR1	Homo sapiens
ILMN_1672662	SLC20A1	NM_005415.3	6574	2.14073	2.71336	12.3472	12.6081	11.2491	11.168	4802.7	6323.81	2413.32	2429.57	Receptor;Transporter -> Other transporter	Phosphate metabolism -> Phosphate transport;Transport -> Phosphate transport	NM_005415.3	SLC20A1	NM_005415.3	SLC20A1	2	Homo sapiens solute carrier family 20 (phosphate transporter), member 1 (SLC20A1), mRNA.	Glvr-1; PiT-1; FLJ41426; GLVR1; PIT1; DKFZp686J2397	6420731	RefSeq	ILMN_7081	NM_005415.3	NM_005415.3		6574	31543629	NP_005406.3	6420731	S	2860	CATGCTCTGCGTTGTTGGTTTCACCAGCTTCTGCCCTCACATGCACAGGG	+	113137447-113137496	2q13d	Penetrating at least one phospholipid bilayer of a plasma membrane. May also refer to the state of being buried in the bilayer with no exposure outside the bilayer [goid 5887] [pmid 8041748] [evidence TAS]; Double layer of lipid molecules that encloses all cells, and, in eukaryotes, many organelles; may be a single or double lipid bilayer; also includes associated proteins [goid 16020] [pmid 8041…	The chemical reactions and pathways involving the phosphate group, the anion or salt of any phosphoric acid [goid 6796] [pmid 8041748] [evidence TAS]; The directed movement of substances (such as macromolecules, small molecules, ions) into, out of, within or between cells, or within a multicellular organism [goid 6810] [pmid 8041748] [evidence TAS]; The directed movement of phosphate into, out of…	Combining with an extracellular or intracellular messenger to initiate a change in cell activity [goid 4872] [pmid 8041748] [evidence TAS]; Catalysis of the transfer of a inorganic phosphate from one side of a membrane to the other, up its concentration gradient. The transporter binds the solute and undergoes a series of conformational changes. Transport works equally well in either direction and…	Glvr-1; PiT-1; FLJ41426; GLVR1; PIT1; DKFZp686J2397	Homo sapiens
ILMN_1676663	TNFRSF11B	NM_002546.3	4982	-3.29804	-2.56646	11.7102	12.1453	13.4318	13.5051	3143.99	4555.71	11739.3	12081.9	Receptor -> Other receptor	Developmental processes -> Mesoderm development -> Skeletal development	NM_002546.3	TNFRSF11B	NM_002546.2	TNFRSF11B	8	Homo sapiens tumor necrosis factor receptor superfamily, member 11b (TNFRSF11B), mRNA.	MGC29565; OCIF; OPG; TR1	2370132	RefSeq	ILMN_6495	NM_002546.3	NM_002546.3		4982	148743792	NP_002537.3	2370132	S	1330	ATGGCGACCAAGACACCTTGAAGGGCCTAATGCACGCACTAAAGCACTCA	-	120005943-120005992	8q24.12a-q24.12b	The space external to the outermost structure of a cell. For cells without external protective or external encapsulating structures this refers to space outside of the plasma membrane. This term covers the host cell environment outside an intracellular parasite [goid 5576] [pmid 9108485] [evidence TAS]; A layer consisting mainly of proteins (especially collagen) and glycosaminoglycans (mostly as …	The process whose specific outcome is the progression of the skeleton over time, from its formation to the mature structure. The skeleton is the bony framework of the body in vertebrates (endoskeleton) or the hard outer envelope of insects (exoskeleton or dermoskeleton) [goid 1501] [pmid 9108485] [evidence TAS]; A form of programmed cell death induced by external or internal signals that trigger …	Combining with an extracellular or intracellular messenger to initiate a change in cell activity [goid 4872] [pmid 9108485] [evidence TAS]; Functions to control the survival, growth, differentiation and effector function of tissues and cells [goid 5125] [pmid 9168977] [evidence TAS]; Interacting selectively with any protein or protein complex (a complex of two or more proteins that may include ot…	MGC29565; OCIF; OPG; TR1	Homo sapiens
ILMN_1676897	HSPA12B	NM_052970.3	116835	3.09209	2.85741	9.8877	9.08145	8.25912	7.56674	894.239	543.361	304.121	195.791	Chaperone -> Hsp 70 family chaperone	Biological process unclassified	NM_052970.3	HSPA12B	NM_052970.3	HSPA12B	20	Homo sapiens heat shock 70kD protein 12B (HSPA12B), mRNA.	dJ1009E24.2; FLJ32150; C20orf60; MGC131912	6330575	RefSeq	ILMN_183210	NM_052970.3	NM_052970.3		116835	31317302	NP_443202.3	6330575	S	2932	GAGGGGTGGTCCCAGCTCTGCTATTGACTCGGTATGCCTTTAGGACATTC	+	3681581-3681630	20p13b		A change in state or activity of a cell or an organism (in terms of movement, secretion, enzyme production, gene expression, etc.) as a result of a disturbance in organismal or cellular homeostasis, usually, but not necessarily, exogenous (e.g. temperature, humidity, ionizing radiation) [goid 6950] [evidence IEA]	Interacting selectively with a nucleotide, any compound consisting of a nucleoside that is esterified with (ortho)phosphate or an oligophosphate at any hydroxyl group on the ribose or deoxyribose moiety [goid 166] [evidence IEA]; Interacting selectively with ATP, adenosine 5'-triphosphate, a universally important coenzyme and enzyme regulator [goid 5524] [evidence IEA]	dJ1009E24.2; C20orf60; MGC131912; FLJ32150	Homo sapiens
ILMN_1677511	PTGS2	NM_000963.1	5743	3.30917	11.5867	10.0254	11.9721	8.29897	8.43765	985.106	4060.58	311.976	367.399	Synthase and synthetase;Oxidoreductase -> Oxygenase	Immunity and defense;Cell proliferation and differentiation	NM_000963.1	PTGS2	NM_000963.1	PTGS2	1	Homo sapiens prostaglandin-endoperoxide synthase 2 (prostaglandin G/H synthase and cyclooxygenase) (PTGS2), mRNA.	PHS-2; COX-2; hCox-2; COX2; PGHS-2; PGG/HS	2260477	RefSeq	ILMN_29986	NM_000963.1	NM_000963.1		5743	4506264	NP_000954.1	2260477	S	3943	GCCTATGTGCTAGCCCACAAAGAATATTGTCTCATTAGCCTGAATGTGCC	-	184908064-184908113	1q31.1a	A membrane-bounded organelle of eukaryotic cells in which chromosomes are housed and replicated. In most cells, the nucleus contains all of the cell's chromosomes except the organellar chromosomes, and is the site of RNA synthesis and processing. In some species, or in specialized cell types, RNA metabolism or DNA replication may be absent [goid 5634] [evidence ISS]; All of the contents of a cell…	The process of removal or addition of one or more electrons with or without the concomitant removal or addition of a proton or protons [goid 55114] [evidence IEA]; The chemical reactions and pathways resulting in the formation of a fatty acid, any of the aliphatic monocarboxylic acids that can be liberated by hydrolysis from naturally occurring fats and oils. Fatty acids are predominantly straigh…	Catalysis of the reaction: arachidonate + donor-H2 + 2 O2 = prostaglandin H2 + acceptor + H2O [goid 4666] [evidence IEA]; Catalysis of an oxidation-reduction (redox) reaction, a reversible chemical reaction in which the oxidation state of an atom or atoms within a molecule is altered. One substrate acts as a hydrogen or electron donor and becomes oxidized, while the other acts as hydrogen or elec…	PHS-2; COX-2; hCox-2; PGHS-2; PGG/HS; COX2	Homo sapiens
ILMN_1677723	ANGPT1	NM_001146.3	284	-3.43188	-2.37092	8.83302	10.8235	10.612	12.0689	428.824	1833.16	1568.63	4517.98	Signaling molecule -> Other signaling molecule;Select regulatory molecule -> Kinase modulator;Select regulatory molecule -> Other enzyme regulator	Signal transduction -> Cell surface receptor mediated signal transduction -> Receptor protein tyrosine kinase signaling pathway;Signal transduction -> Cell communication;Developmental processes -> Mesoderm development -> Angiogenesis	NM_001146.3	ANGPT1	NM_001146.3	ANGPT1	8	Homo sapiens angiopoietin 1 (ANGPT1), mRNA.	ANG1; AGP1; AGPT	3120326	RefSeq	ILMN_5106	NM_001146.3	NM_001146.3		284	21328452	NP_001137.2	3120326	S	3865	ATTCTTGGTGGCTTCTTCATAGCAGGTAAGCCTCTCCTTCTAAAAACTTC	-	108332585-108332634	8q23.1b-q23.1c	The space external to the outermost structure of a cell. For cells without external protective or external encapsulating structures this refers to space outside of the plasma membrane. This term covers the host cell environment outside an intracellular parasite [goid 5576] [evidence IEA]; The space external to the outermost structure of a cell. For cells without external protective or external en…	Blood vessel formation when new vessels emerge from the proliferation of pre-existing blood vessels [goid 1525] [evidence IEA]; The cascade of processes by which a signal interacts with a receptor, causing a change in the level or activity of a second messenger or other downstream target, and ultimately effecting a change in the functioning of the cell [goid 7165] [pmid 10766762] [evidence TAS]; …	Interacting selectively with one or more specific sites on a receptor molecule, a macromolecule that undergoes combination with a hormone, neurotransmitter, drug or intracellular messenger to initiate a change in cell function [goid 5102] [pmid 10766762] [evidence TAS]; Interacting selectively with one or more specific sites on a receptor molecule, a macromolecule that undergoes combination with …	ANG1; AGP1; AGPT	Homo sapiens
ILMN_1679322	SH2D4A	NM_022071.2	63898	-2.64112	-3.50416	9.81531	9.83383	11.2165	11.6429	848.555	919.931	2351.29	3369.12	Molecular function unclassified	Immunity and defense -> T-cell mediated immunity	NM_022071.2	SH2D4A	NM_022071.2	SH2D4A	8	Homo sapiens SH2 domain containing 4A (SH2D4A), mRNA.	SH2A; FLJ20967	2680372	RefSeq	ILMN_8099	NM_022071.2	NM_022071.2		63898	21361890	NP_071354.2	2680372	S	2745	ACCAGCAGAAGCCAGCAGAGAGGCATGGGACAGGTTCCCCACAAGCCTTA	+	19252352-19252401	8p21.3c	A membrane-bounded organelle of eukaryotic cells in which chromosomes are housed and replicated. In most cells, the nucleus contains all of the cell's chromosomes except the organellar chromosomes, and is the site of RNA synthesis and processing. In some species, or in specialized cell types, RNA metabolism or DNA replication may be absent [goid 5634] [pmid 18029348] [evidence IDA]; All of the co…		Interacting selectively with any protein or protein complex (a complex of two or more proteins that may include other nonprotein molecules) [goid 5515] [pmid 17353931] [evidence IPI]; Interacting selectively with any protein or protein complex (a complex of two or more proteins that may include other nonprotein molecules) [goid 5515] [pmid 16189514] [evidence IPI]	FLJ20967; SH2A	Homo sapiens
ILMN_1679391	MAMDC2	NM_153267.3	256691	2.56815	-4.02107	10.4551	7.03985	9.09439	9.04743	1326.46	128.171	543.519	562.894	Molecular function unclassified	Developmental processes	NM_153267.3	MAMDC2	NM_153267.3	MAMDC2	9	Homo sapiens MAM domain containing 2 (MAMDC2), mRNA.	MGC21981	1300470	RefSeq	ILMN_27602	NM_153267.3	NM_153267.3		256691	40538801	NP_694999.2	1300470	S	3273	ACAAGGCAATGCTACCTTCTTTATTCCCCCTTTGAACTACCTTTGAAGTC	+	72031386-72031435	9q21.11b-q21.11c	The space external to the outermost structure of a cell. For cells without external protective or external encapsulating structures this refers to space outside of the plasma membrane. This term covers the host cell environment outside an intracellular parasite [goid 5576] [evidence IEA]; Double layer of lipid molecules that encloses all cells, and, in eukaryotes, many organelles; may be a single…			MGC21981	Homo sapiens
ILMN_1679797	ADARB1	NM_001112.2	104	-4.06949	-2.80689	10.1634	11.3409	12.1882	12.8299	1080.08	2619.88	4719.85	7715.48	Nucleic acid binding;Hydrolase -> Deaminase	Nucleoside, nucleotide and nucleic acid metabolism -> Other nucleoside, nucleotide and nucleic acid metabolism;Neuronal activities	NM_001112.2	ADARB1	NM_001033049.1	ADARB1	21	Homo sapiens adenosine deaminase, RNA-specific, B1 (RED1 homolog rat) (ADARB1), transcript variant 1, mRNA.	ADAR2a; ADAR2; DRABA2; DRADA2; ADAR2a-L1; ADAR2a-L2; ADAR2g; ADAR2c; RED1; ADAR2a-L3; ADAR2b; ADAR2d	7330097	RefSeq	ILMN_30004	NM_001112.2	NM_001112.2		104	75709167	NP_001103.1	7330097	A	6758	TACACCACACGTTACAACTGCATGAGCTTCCTCTCGCACAAGACCAGCTG	+	45470779-45470828	21q22.3e	The living contents of a cell; the matter contained within (but not including) the plasma membrane, usually taken to exclude large vacuoles and masses of secretory or ingested material. In eukaryotes it includes the nucleus and cytoplasm [goid 5622] [evidence IEA]; A membrane-bounded organelle of eukaryotic cells in which chromosomes are housed and replicated. In most cells, the nucleus contains …	Any process involved in the conversion of one or more primary RNA transcripts into one or more mature RNA molecules [goid 6396] [pmid 9149227] [evidence IDA]; Any process involved in the conversion of a primary mRNA transcript into one or more mature mRNA(s) prior to translation into polypeptide [goid 6397] [evidence IEA]; Any base modification or substitution events that result in alterations in…	Interacting selectively with an RNA molecule or a portion thereof [goid 3723] [pmid 9111310] [evidence IDA]; Interacting selectively with double-stranded RNA [goid 3725] [pmid 8995285] [evidence IDA]; Interacting selectively with double-stranded RNA [goid 3725] [evidence IEA]; Catalysis of the reaction: adenosine + H2O = inosine + NH3, in a double-stranded RNA molecule [goid 3726] [pmid 8995285] …	ADAR2a; ADAR2; DRABA2; DRADA2; ADAR2a-L1; ADAR2a-L2; ADAR2g; ADAR2c; RED1; ADAR2a-L3; ADAR2b; ADAR2d	Homo sapiens
ILMN_1680339	PDGFRL	NM_006207.1	5157	-3.30619	-11.9556	10.3434	9.47542	12.0686	13.055	1226.84	719.14	4349.2	8806.09	Receptor -> Protein kinase receptor -> Tyrosine protein kinase receptor;Kinase -> Protein kinase -> Tyrosine protein kinase receptor	Signal transduction -> Cell surface receptor mediated signal transduction -> Receptor protein tyrosine kinase signaling pathway	NM_006207.1	PDGFRL	NM_006207.1	PDGFRL	8	Homo sapiens platelet-derived growth factor receptor-like (PDGFRL), mRNA.	PRLTS; PDGRL	7200168	RefSeq	ILMN_178894	NM_006207.1	NM_006207.1		5157	5453871	NP_006198.1	7200168	S	1276	GAGGCTGATGTCAAGCACCACACCCCAACCCCAGCGTCTCGTGAGTCCGA	+	17491584-17491633	8p22b	The space external to the outermost structure of a cell. For cells without external protective or external encapsulating structures this refers to space outside of the plasma membrane. This term covers the host cell environment outside an intracellular parasite [goid 5576] [evidence IEA]	Any process specifically pertinent to the functioning of integrated living units: cells, tissues, organs, and organisms. A process is a collection of molecular events with a defined beginning and end [goid 8150] [evidence ND ]	Combining with platelet activating factor to initiate a change in cell activity [goid 4992] [pmid 7898930] [evidence TAS]; [goid 5019] [pmid 7898930] [evidence TAS]	PRLTS; PDGRL	Homo sapiens
ILMN_1680364	CD109	NM_133493.2	135228	2.25964	3.27724	11.1306	10.7594	9.9545	9.04693	2135.38	1746.4	978.574	562.567	Molecular function unclassified	Biological process unclassified	NM_133493.2	CD109	NM_133493.1	CD109	6	Homo sapiens CD109 molecule (CD109), mRNA.	FLJ38569; DKFZp762L1111; FLJ41966; CPAMD7; RP11-525G3.1	4230292	RefSeq	ILMN_166918	NM_133493.2	NM_133493.2		135228	115529483	NP_598000.2	4230292	S	5736	GGCATTGGCCAGGGATCCTGTGGAACCTCTTCTAGTTCAGGGGTGTGAGC	+	74591050-74591099	6q13c	The space external to the outermost structure of a cell. For cells without external protective or external encapsulating structures this refers to space outside of the plasma membrane. This term covers the host cell environment outside an intracellular parasite [goid 5576] [evidence IEA]; The membrane surrounding a cell that separates the cell from its external environment. It consists of a phosp…		Stops, prevents or reduces the activity of serine-type endopeptidases, enzymes that catalyze the hydrolysis of nonterminal peptide bonds in a polypeptide chain; a serine residue (and a histidine residue) are at the active center of the enzyme [goid 4867] [evidence IEA]; Interacting selectively with any protein or protein complex (a complex of two or more proteins that may include other nonprotein…	FLJ38569; DKFZp762L1111; CPAMD7; RP11-525G3.1	Homo sapiens
ILMN_1680618	MYC	NM_002467.3	4609	2.04476	3.00375	12.689	13.4969	11.6571	11.9101	6026.55	11621.6	3232.45	4038.95	Transcription factor -> Basic helix-loop-helix transcription factor;Nucleic acid binding	Nucleoside, nucleotide and nucleic acid metabolism -> mRNA transcription -> mRNA transcription regulation;Apoptosis -> Induction of apoptosis;Cell cycle -> Cell cycle control;Oncogenesis -> Oncogene	NM_002467.3	MYC	NM_002467.3	MYC	8	Homo sapiens v-myc myelocytomatosis viral oncogene homolog (avian) (MYC), mRNA.	c-Myc	6270646	RefSeq	ILMN_28130	NM_002467.3	NM_002467.3		4609	71774082	NP_002458.2	6270646	S	1697	CCTGCGTGACCAGATCCCGGAGTTGGAAAACAATGAAAAGGCCCCCAAGG	+	128822194-128822243	8q24.21b	A membrane-bounded organelle of eukaryotic cells in which chromosomes are housed and replicated. In most cells, the nucleus contains all of the cell's chromosomes except the organellar chromosomes, and is the site of RNA synthesis and processing. In some species, or in specialized cell types, RNA metabolism or DNA replication may be absent [goid 5634] [evidence IEA]; A membrane-bounded organelle …	Any process that modulates the frequency, rate or extent of DNA-dependent transcription [goid 6355] [evidence IEA]; Any process that modulates the frequency, rate or extent of DNA-dependent transcription [goid 6355] [evidence IEA]; Any process that modulates the frequency, rate or extent of DNA-dependent transcription [goid 6355] [evidence IEA]; Any process that modulates the frequency, rate or e…	The function of binding to a specific DNA sequence in order to modulate transcription. The transcription factor may or may not also interact selectively with a protein or macromolecular complex [goid 3700] [evidence IEA]; The function of binding to a specific DNA sequence in order to modulate transcription. The transcription factor may or may not also interact selectively with a protein or macrom…	c-Myc	Homo sapiens
ILMN_1681780	MKX	NM_173576.1	283078	-2.50623	-5.10024	11.4869	10.8847	12.8124	13.2353	2715.96	1900.81	7348.21	9915.66	Transcription factor -> Homeobox transcription factor;Nucleic acid binding	Nucleoside, nucleotide and nucleic acid metabolism -> mRNA transcription -> mRNA transcription regulation	NM_173576.1	MKX	NM_173576.1	MKX	10	Homo sapiens mohawk homeobox (MKX), mRNA.	MGC39616; IFRX; IRXL1; C10orf48	6620017	RefSeq	ILMN_28370	NM_173576.1	NM_173576.1		283078	27734826	NP_775847.1	6620017	S	3413	ATCCCCCCAGTCCTTTAAAAGAATCTTGAACAATGCTGAGCCGGCAGCTG	-	28001951-28002000	10p12.1a	A membrane-bounded organelle of eukaryotic cells in which chromosomes are housed and replicated. In most cells, the nucleus contains all of the cell's chromosomes except the organellar chromosomes, and is the site of RNA synthesis and processing. In some species, or in specialized cell types, RNA metabolism or DNA replication may be absent [goid 5634] [evidence IEA]; A small, dense body one or mo…	Any process that modulates the frequency, rate or extent of DNA-dependent transcription [goid 6355] [evidence IEA]; The biological process whose specific outcome is the progression of a multicellular organism over time from an initial condition (e.g. a zygote or a young adult) to a later condition (e.g. a multicellular animal or an aged adult) [goid 7275] [evidence IEA]; The process whose specifi…	The function of binding to a specific DNA sequence in order to modulate transcription. The transcription factor may or may not also interact selectively with a protein or macromolecular complex [goid 3700] [evidence IEA]; Interacting selectively with DNA of a specific nucleotide composition, e.g. GC-rich DNA binding, or with a specific sequence motif or type of DNA e.g. promotor binding or rDNA b…	MGC39616; IFRX; IRXL1; C10orf48	Homo sapiens
ILMN_1681886	ADAMTS5	NM_007038.2	11096	-2.22045	-10.9756	9.64453	9.68345	10.7954	13.1397	754.167	825.881	1764.87	9367.69	Protease -> Metalloprotease	Protein metabolism and modification -> Proteolysis;Signal transduction -> Cell communication -> Cell adhesion-mediated signaling	NM_007038.2	ADAMTS5	NM_007038.2	ADAMTS5	21	Homo sapiens ADAM metallopeptidase with thrombospondin type 1 motif, 5 (aggrecanase-2) (ADAMTS5), mRNA.	ADAMTS11; FLJ36738; ADMP-2	6180332	RefSeq	ILMN_22081	NM_007038.2	NM_007038.2		11096	73765553	NP_008969.1	6180332	S	8366	CACTCAGGCACAACGTAAACCTTGATGGCTCATCTTGCTACAATTACGAG	-	27212742-27212791	21q21.3a	The space external to the outermost structure of a cell. For cells without external protective or external encapsulating structures this refers to space outside of the plasma membrane. This term covers the host cell environment outside an intracellular parasite [goid 5576] [evidence IEA]; A layer consisting mainly of proteins (especially collagen) and glycosaminoglycans (mostly as proteoglycans) …	The hydrolysis of a peptide bond or bonds within a protein [goid 6508] [pmid 10438522] [evidence TAS]	Catalysis of the hydrolysis of internal, alpha-peptide bonds in a polypeptide chain by a mechanism in which water acts as a nucleophile, one or two metal ions hold the water molecule in place, and charged amino acid side chains are ligands for the metal ions [goid 4222] [evidence IEA]; Interacting selectively with an integrin [goid 5178] [pmid 10438522] [evidence TAS]; Catalysis of the hydrolysis…	ADAMTS11; ADMP-2; FLJ36738	Homo sapiens
ILMN_1682099	TNFAIP8L3	NM_207381.2	388121	2.53426	2.88471	10.5507	9.256	9.20913	7.72758	1411.71	615.919	587.629	218.494	Miscellaneous function -> Other miscellaneous function protein	Immunity and defense -> Stress response	NM_207381.2	TNFAIP8L3	NM_207381.2	TNFAIP8L3	15	Homo sapiens tumor necrosis factor, alpha-induced protein 8-like 3 (TNFAIP8L3), mRNA.	FLJ41287	5820474	RefSeq	ILMN_9624	NM_207381.2	NM_207381.2		388121	59709435	NP_997264.2	5820474	S	2120	GGGGCATGGAGCTCAGGGAGGCTTTATTCCATATGCACGGGAGAATCAGG	-	51348887-51348936	15q21.2b				FLJ41287	Homo sapiens
ILMN_1685312	PSG3	NM_021016.3	5671	-2.89948	-10.5575	8.12034	8.01094	9.65613	11.4111	262.695	259.315	806.182	2856.41	Cell adhesion molecule -> CAM family adhesion molecule	Signal transduction -> Cell communication -> Cell adhesion-mediated signaling;Cell adhesion	NM_021016.3	PSG3	NM_002785.2	PSG3	19	Homo sapiens pregnancy specific beta-1-glycoprotein 3 (PSG3), mRNA.		3440095	RefSeq	ILMN_14040	NM_021016.3	NM_021016.3		5671	109240545	NP_066296.2	3440095	I	438	TTCCAATGCATCCCTGCTGATCCAGAATGTCACCCGGGAGGACGCAGGAT	-	47934790-47934839	19q13.31a	The space external to the outermost structure of a cell. For cells without external protective or external encapsulating structures this refers to space outside of the plasma membrane. This term covers the host cell environment outside an intracellular parasite [goid 5576] [evidence NAS]	Reactions, triggered in response to the presence of a foreign body or the occurrence of an injury, which result in restriction of damage to the organism attacked or prevention/recovery from the infection caused by the attack [goid 6952] [pmid 2341148] [evidence TAS]; Reactions, triggered in response to the presence of a foreign body or the occurrence of an injury, which result in restriction of d…		MGC22484; PSG14; PSG13	Homo sapiens
ILMN_1685433	COL8A1	NM_020351.2	1295	-15.9157	-33.0002	7.99114	9.41006	11.9835	14.4545	241.26	686.306	4089.54	23537.9	Cell adhesion molecule;Extracellular matrix -> Extracellular matrix structural protein	Signal transduction -> Cell communication;Cell adhesion;Cell structure and motility -> Cell structure	NM_020351.2	COL8A1	NM_020351.2	COL8A1	3	Homo sapiens collagen, type VIII, alpha 1 (COL8A1), transcript variant 2, mRNA.	C3orf7; MGC9568	2510091	RefSeq	ILMN_10408	NM_020351.2	NM_020351.2		1295	32895367	NP_065084.2	2510091	A	2315	GAGACCGGGTGTTCCTCCAGATGCCCTCAGAACAGGCTGCAGGACTGTAT	+	99514877-99514926	3q12.1b-q12.1c	The space external to the outermost structure of a cell. For cells without external protective or external encapsulating structures this refers to space outside of the plasma membrane. This term covers the host cell environment outside an intracellular parasite [goid 5576] [evidence IEA]; A collagen heterotrimer containing type VIII alpha chains; [alpha1(VIII)2]alpha2(VIII) and alpha1(VIII)[alpha…	The attachment of a cell, either to another cell or to an underlying substrate such as the extracellular matrix, via cell adhesion molecules [goid 7155] [evidence IEA]; The process by which the anatomical structures of the eye are generated and organized. Morphogenesis pertains to the creation of form. The camera-type eye is an organ of sight that receives light through an aperture and focuses it…	The action of a molecule that contributes to the structural integrity of a complex or assembly within or outside a cell [goid 5198] [evidence IEA]; Interacting selectively with any protein or protein complex (a complex of two or more proteins that may include other nonprotein molecules) [goid 5515] [evidence IEA]	C3orf7; MGC9568	Homo sapiens
ILMN_1685540	SHRM	NM_020859.1	57619	3.67694	6.17653	11.4411	11.4134	9.56255	8.78662	2632.65	2755.15	750.113	468.652	Cytoskeletal protein -> Actin family cytoskeletal protein -> Non-motor actin binding protein	Signal transduction -> Intracellular signaling cascade -> Other intracellular signaling cascade;Signal transduction -> Cell communication;Developmental processes	NM_020859.1	SHRM	NM_020859.1	SHRM	4	Homo sapiens shroom (SHRM), mRNA.	MSTP013; KIAA1481	6520561	RefSeq	ILMN_16821	NM_020859.1	NM_020859.1		57619	18699721	NP_065910.1	6520561	S	7110	CCTTCCTGATTGATCTTCTGAGAGCTCGAATGCTGCTGGACACGTACCCC	+	77919520-77919569	4q21.1b				KIAA1481; MSTP013	Homo sapiens
ILMN_1686097	TOP2A	NM_001067.2	7153	-5.51881	-2.41173	7.75594	7.95068	10.2203	9.22075	205.885	249.599	1183.29	633.875	Nucleic acid binding -> DNA topoisomerase;Select regulatory molecule;Isomerase	Nucleoside, nucleotide and nucleic acid metabolism -> DNA metabolism -> DNA replication;Cell cycle -> DNA replication;Nucleoside, nucleotide and nucleic acid metabolism -> mRNA transcription -> General mRNA transcription activities;Nucleoside, nucleotide and nucleic acid metabolism -> DNA metabolism -> DNA replication;Cell cycle -> DNA replication	NM_001067.2	TOP2A	NM_001067.2	TOP2A	17	Homo sapiens topoisomerase (DNA) II alpha 170kDa (TOP2A), mRNA.	TOP2; TP2A	3990619	RefSeq	ILMN_19849	NM_001067.2	NM_001067.2		7153	19913405	NP_001058.2	3990619	S	5377	TTTCAGCTCTTGACCTGTCCCCTCTGGCTGCCTCTGAGTCTGAATCTCCC	-	38545066-38545115	17q21.2a	A highly compacted molecule of DNA and associated proteins resulting in a cytologically distinct structure [goid 793] [evidence IEA]; A membrane-bounded organelle of eukaryotic cells in which chromosomes are housed and replicated. In most cells, the nucleus contains all of the cell's chromosomes except the organellar chromosomes, and is the site of RNA synthesis and processing. In some species, o…	The process whereby new strands of DNA are synthesized. The template for replication can either be an existing DNA molecule or RNA [goid 6260] [pmid 15504738] [evidence NAS]; The process by which a transformation is induced in the topological structure of a double-stranded DNA helix, resulting in a change in linking number [goid 6265] [evidence IEA]; The re-formation of a broken phosphodiester bo…	Interacting selectively with a nucleotide, any compound consisting of a nucleoside that is esterified with (ortho)phosphate or an oligophosphate at any hydroxyl group on the ribose or deoxyribose moiety [goid 166] [evidence IEA]; Interacting selectively with chromatin, the network of fibers of DNA and protein that make up the chromosomes of the eukaryotic nucleus during interphase [goid 3682] [pm…	TOP2; TP2A	Homo sapiens
ILMN_1686664	MT2A	NM_005953.2	4502	-2.25807	2.25964	11.8969	13.2295	13.072	12.0534	3538.92	9718.22	8953.99	4478.91	Molecular function unclassified	Biological process unclassified	NM_005953.2	MT2A	NM_005953.2	MT2A	16	Homo sapiens metallothionein 2A (MT2A), mRNA.	MT2	450615	RefSeq	ILMN_11198	NM_005953.2	NM_005953.2		4502	31543214	NP_005944.1	450615	S	10	GAACCCGCGTGCAACCTGTCCCGACTCTAGCCGCCTCTTCAGCACGCCAT	+	55200021-55200068:55200069-55200070	16q13b		The regulation of the levels, transport, and metabolism of copper ions within a cell or between a cell and its external environment [goid 6878] [pmid 6719135] [evidence TAS]	Interacting selectively with any protein or protein complex (a complex of two or more proteins that may include other nonprotein molecules) [goid 5515] [pmid 15541360] [evidence IPI]; Interacting selectively with any protein or protein complex (a complex of two or more proteins that may include other nonprotein molecules) [goid 5515] [pmid 12970870] [evidence IPI]; Interacting selectively with an…	MT2	Homo sapiens
ILMN_1686989	INSIG1	NM_198336.1	3638	2.00095	5.63771	9.3968	10.7328	8.39612	8.23765	635.358	1707.49	334.61	319.149	Miscellaneous function -> Other miscellaneous function protein	Lipid, fatty acid and steroid metabolism -> Steroid metabolism -> Cholesterol metabolism	NM_198336.1	INSIG1	NM_198336.1	INSIG1	7	Homo sapiens insulin induced gene 1 (INSIG1), transcript variant 2, mRNA.	MGC1405; CL-6	1820332	RefSeq	ILMN_12839	NM_198336.1	NM_198336.1		3638	38327528	NP_938150.1	1820332	I	961	GATACCCTTCTGTGAGGAGTTGAATTTGAAGACCACTTGGCTGTTTCACA	+	154726472-154726521	7q36.3a	The irregular network of unit membranes, visible only by electron microscopy, that occurs in the cytoplasm of many eukaryotic cells. The membranes form a complex meshwork of tubular channels, which are often expanded into slitlike cavities called cisternae. The ER takes two forms, rough (or granular), with ribosomes adhering to the outer surface, and smooth (with no ribosomes attached) [goid 5783…	The chemical reactions and pathways involving lipids, compounds soluble in an organic solvent but not, or sparingly, in an aqueous solvent. Includes fatty acids; neutral fats, other fatty-acid esters, and soaps; long-chain (fatty) alcohols and waxes; sphingoids and other long-chain bases; glycolipids, phospholipids and sphingolipids; and carotenes, polyprenols, sterols, terpenes and other isopren…	Interacting selectively with any protein or protein complex (a complex of two or more proteins that may include other nonprotein molecules) [goid 5515] [pmid 16168377] [evidence IPI]; Interacting selectively with any protein or protein complex (a complex of two or more proteins that may include other nonprotein molecules) [goid 5515] [evidence IEA]	CL-6; MGC1405	Homo sapiens
ILMN_1687751	BAALC	NM_001024372.1	79870	2.43188	5.85401	12.1299	11.9218	10.8478	9.37239	4161.38	3935.99	1829.21	704.34	Molecular function unclassified	Biological process unclassified	NM_001024372.1	BAALC	NM_001024372.1	BAALC	8	Homo sapiens brain and acute leukemia, cytoplasmic (BAALC), transcript variant 2, mRNA.	FLJ12015	270431	RefSeq	ILMN_26379	NM_001024372.1	NM_001024372.1		79870	66933011	NP_001019543.1	270431	A	2316	CCTGCAAGTTCAAGGGCTCTTTCTCCCTGGGGATGTGCTTTGTGGCTTCT	+	104241802-104241851	8q22.3c	All of the contents of a cell excluding the plasma membrane and nucleus, but including other subcellular structures [goid 5737] [evidence IEA]; Double layer of lipid molecules that encloses all cells, and, in eukaryotes, many organelles; may be a single or double lipid bilayer; also includes associated proteins [goid 16020] [evidence IEA]			FLJ12015	Homo sapiens
ILMN_1687757	AKR1C4	NM_001818.2	1109	2.17521	2.85975	13.0159	12.9229	11.8948	11.407	7634.4	7943.4	3862.43	2850.5	Oxidoreductase -> Reductase	Other metabolism	NM_001818.2	AKR1C4	XM_940680.1	AKR1C4	10	Homo sapiens aldo-keto reductase family 1, member C4 (chlordecone reductase; 3-alpha hydroxysteroid dehydrogenase, type I; dihydrodiol dehydrogenase 4) (AKR1C4), mRNA.	CDR; CHDR; C11; 3-alpha-HSD; MGC22581; HAKRA; DD4	3120598	RefSeq	ILMN_22268	NM_001818.2	NM_001818.2		1109	24497584	NP_001809.2	3120598	I	193	TTATACAATAATGAGGAGCAGGTTGGACTGGCCATCCGAAGCAAGATTGC	+	5232219-5232268	10p15.1c	All of the contents of a cell excluding the plasma membrane and nucleus, but including other subcellular structures [goid 5737] [pmid 2187532] [evidence TAS]; That part of the cytoplasm that does not contain membranous or particulate subcellular components [goid 5829] [pmid 11158055] [evidence EXP]	The chemical reactions and pathways involving androgens, C19 steroid hormones that can stimulate the development of male sexual characteristics [goid 8209] [pmid 7650035] [evidence TAS]; The directed movement of bile acid and bile salts into, out of, within or between cells [goid 15721] [pmid 8172617] [evidence TAS]; The process of removal or addition of one or more electrons with or without the …	Catalysis of the NADPH-dependent reduction of carbonyl compounds [goid 4033] [pmid 11158055] [evidence EXP]; Catalysis of the NADPH-dependent reduction of carbonyl compounds [goid 4033] [pmid 7650035] [evidence TAS]; Any molecular entity that serves as an electron acceptor and electron donor in an electron transport system [goid 9055] [pmid 8172617] [evidence TAS]; Catalysis of the transfer of bi…		Homo sapiens
ILMN_1687978	PHLDA1	NM_007350.3	22822	4.13027	12.9254	13.3958	13.6709	11.3496	9.97881	9809.73	13002.8	2595.58	1072.41	Molecular function unclassified	Biological process unclassified	NM_007350.3	PHLDA1	NM_007350.2	PHLDA1	12	Homo sapiens pleckstrin homology-like domain, family A, member 1 (PHLDA1), mRNA.	DT1P1B11; PHRIP; TDAG51; MGC131738	5900725	RefSeq	ILMN_7104	NM_007350.3	NM_007350.3		22822	83977458	NP_031376.3	5900725	S	1332	AACAGTCTCTCCGCCCCGCACCAGATCAAGTAGTTTGGACATCACCCTAC	-	76423758-76423807	12q21.2a	A membrane-bounded organelle of eukaryotic cells in which chromosomes are housed and replicated. In most cells, the nucleus contains all of the cell's chromosomes except the organellar chromosomes, and is the site of RNA synthesis and processing. In some species, or in specialized cell types, RNA metabolism or DNA replication may be absent [goid 5634] [evidence IEA]; All of the contents of a cell…	A form of programmed cell death induced by external or internal signals that trigger the activity of proteolytic caspases, whose actions dismantle the cell and result in cell death. Apoptosis begins internally with condensation and subsequent fragmentation of the cell nucleus (blebbing) while the plasma membrane remains intact. Other characteristics of apoptosis include DNA fragmentation and the …	Interacting selectively with any protein or protein complex (a complex of two or more proteins that may include other nonprotein molecules) [goid 5515] [pmid 11369516] [evidence IPI]	PHRIP; TDAG51; DT1P1B11	Homo sapiens
ILMN_1688722	IL13RA2	NM_000640.2	3598	5.46876	3.02805	12.5294	11.2147	10.0782	9.61629	5405.33	2402.8	1073.32	832.99	Receptor -> Cytokine receptor -> Interleukin receptor	Signal transduction -> Cell surface receptor mediated signal transduction -> Cytokine and chemokine mediated signaling pathway;Immunity and defense -> B-cell- and antibody-mediated immunity;Immunity and defense -> Cytokine/chemokine mediated immunity;Cell proliferation and differentiation	NM_000640.2	IL13RA2	NM_000640.2	IL13RA2	X	Homo sapiens interleukin 13 receptor, alpha 2 (IL13RA2), mRNA.	IL-13R; CD213A2; IL13BP	5420386	RefSeq	ILMN_20214	NM_000640.2	NM_000640.2		3598	26787976	NP_000631.1	5420386	S	1197	GTAACCGGTCTGCTTTTGCGTAAGCCAAACACCTACCCAAAAATGATTCC	-	114238664-114238669:114239760-114239803	Xq23c	That part of a multicellular organism outside the cells proper, usually taken to be outside the plasma membranes, and occupied by fluid [goid 5615] [pmid 9083087] [evidence TAS]; That fraction of cells, prepared by disruptive biochemical methods, that is soluble in water [goid 5625] [pmid 9083087] [evidence TAS]; Double layer of lipid molecules that encloses all cells, and, in eukaryotes, many or…		Combining with an extracellular or intracellular messenger to initiate a change in cell activity [goid 4872] [evidence IEA]; Combining with an interleukin to initiate a change in cell activity [goid 4907] [pmid 9725226] [evidence TAS]	IL-13R; CD213A2; IL13BP	Homo sapiens
ILMN_1689431	APCDD1L	NM_153360.1	164284	-2.03897	2.03984	9.80906	10.0429	10.8369	9.01442	844.941	1062.91	1817.39	550.673	Molecular function unclassified	Biological process unclassified	NM_153360.1	APCDD1L	NM_153360.1	APCDD1L	20	Homo sapiens adenomatosis polyposis coli down-regulated 1-like (APCDD1L), mRNA.	RP4-685L9.2; FLJ90166; MGC126807; MGC126809	130138	RefSeq	ILMN_29515	NM_153360.1	NM_153360.1		164284	23503290	NP_699191.1	130138	S	3028	AGGGAAGCCCTTTTCCTCCCTGAGACTGTGTGGGGTTCAGTCAGCCTGCT	-	57034460-57034509	20q13.32a	Double layer of lipid molecules that encloses all cells, and, in eukaryotes, many organelles; may be a single or double lipid bilayer; also includes associated proteins [goid 16020] [evidence IEA]; Penetrating at least one phospholipid bilayer of a membrane. May also refer to the state of being buried in the bilayer with no exposure outside the bilayer. When used to describe a protein, indicates …			RP4-685L9.2; FLJ90166; MGC126807; MGC126809	Homo sapiens
ILMN_1689842	SC4MOL	NM_006745.3	6307	4.81298	3.31874	10.6826	10.7517	8.41566	9.02103	1546.88	1734.76	338.976	553.147	Oxidoreductase -> Oxidase	Lipid, fatty acid and steroid metabolism -> Steroid metabolism -> Cholesterol metabolism;Lipid, fatty acid and steroid metabolism -> Steroid metabolism -> Other steroid metabolism	NM_006745.3	SC4MOL	NM_006745.3	SC4MOL	4	Homo sapiens sterol-C4-methyl oxidase-like (SC4MOL), transcript variant 1, mRNA.	MGC104344; ERG25; DESP4	4200037	RefSeq	ILMN_2770	NM_006745.3	NM_006745.3		6307	62865626	NP_006736.1	4200037	I	133	GGCAACAAATGAAAGTGTCAGCATCTTTAGTTCAGCATCCTTGGCTGTGG	+	166254525-166254574	4q32.3b	The irregular network of unit membranes, visible only by electron microscopy, that occurs in the cytoplasm of many eukaryotic cells. The membranes form a complex meshwork of tubular channels, which are often expanded into slitlike cavities called cisternae. The ER takes two forms, rough (or granular), with ribosomes adhering to the outer surface, and smooth (with no ribosomes attached) [goid 5783…	The chemical reactions and pathways, including anabolism and catabolism, by which living organisms transform chemical substances. Metabolic processes typically transform small molecules, but also include macromolecular processes such as DNA repair and replication, and protein synthesis and degradation [goid 8152] [evidence IEA]; The chemical reactions and pathways involving fatty acids, aliphatic…	Catalysis of a biochemical reaction at physiological temperatures. In biologically catalyzed reactions, the reactants are known as substrates, and the catalysts are naturally occurring macromolecular substances known as enzymes. Enzymes possess specific binding sites for substrates, and are usually composed wholly or largely of protein, but RNA that has catalytic activity (ribozyme) is often also…	MGC104344; ERG25; DESP4	Homo sapiens
ILMN_1690040	TM7SF2	NM_003273.2	7108	2.16618	2.1549	9.72608	8.72489	8.61093	7.61727	799.172	424.699	388.244	203.52	Molecular function unclassified	Biological process unclassified	NM_003273.2	TM7SF2	NM_003273.1	TM7SF2	11	Homo sapiens transmembrane 7 superfamily member 2 (TM7SF2), mRNA.	ANG1; DHCR14A	5570653	RefSeq	ILMN_28596	NM_003273.2	NM_003273.2		7108	117414149	NP_003264.2	5570653	S	1247	TGTCACACCTGCTGCCCTACTTCTACCTCCTCTACTTCACCGCGCTGCTG	+	64639944-64639993	11q13.1c	The irregular network of unit membranes, visible only by electron microscopy, that occurs in the cytoplasm of many eukaryotic cells. The membranes form a complex meshwork of tubular channels, which are often expanded into slitlike cavities called cisternae. The ER takes two forms, rough (or granular), with ribosomes adhering to the outer surface, and smooth (with no ribosomes attached) [goid 5783…	The chemical reactions and pathways resulting in the formation of cholesterol, cholest-5-en-3 beta-ol, the principal sterol of vertebrates and the precursor of many steroids, including bile acids and steroid hormones [goid 6695] [evidence IEA]; The process of removal or addition of one or more electrons with or without the concomitant removal or addition of a proton or protons [goid 55114] [evide…	Catalysis of an oxidation-reduction (redox) reaction, a reversible chemical reaction in which the oxidation state of an atom or atoms within a molecule is altered. One substrate acts as a hydrogen or electron donor and becomes oxidized, while the other acts as hydrogen or electron acceptor and becomes reduced [goid 16491] [evidence IEA]; Catalysis of the reaction: NADP+ + 4,4-dimethyl-5-alpha-cho…	ANG1; DHCR14A	Homo sapiens
ILMN_1691237	CAP2	NM_006366.2	10486	-3.07289	-9.53813	10.3174	7.75622	11.937	11.0099	1204.79	216.738	3971.43	2185.89	Miscellaneous function -> Other miscellaneous function protein	Signal transduction -> Intracellular signaling cascade -> Other intracellular signaling cascade;Signal transduction -> Cell communication;Cell structure and motility	NM_006366.2	CAP2	NM_006366.2	CAP2	6	Homo sapiens CAP, adenylate cyclase-associated protein, 2 (yeast) (CAP2), mRNA.		3930592	RefSeq	ILMN_27367	NM_006366.2	NM_006366.2		10486	41327719	NP_006357.1	3930592	S	2786	GCTTGCAGGCCCAGTACAAGCATATATATTGTGCCTCTTACAGCCTTTGG	+	17557317-17557366	6p22.3e	The membrane surrounding a cell that separates the cell from its external environment. It consists of a phospholipid bilayer and associated proteins [goid 5886] [evidence IEA]	A process that is carried out at the cellular level which results in the formation, arrangement of constituent parts, or disassembly of cytoskeletal structures [goid 7010] [evidence IEA]; Any cellular process that results in the specification, formation or maintenance of anisotropic intracellular organization or cell growth patterns [goid 7163] [pmid 7962207] [evidence TAS]; The cascade of proces…	Interacting selectively with monomeric or multimeric forms of actin, including actin filaments [goid 3779] [evidence IEA]; The selective, often stoichiometric, interaction of a molecule with one or more specific sites on another molecule [goid 5488] [evidence IEA]; Catalysis of an oxidation-reduction (redox) reaction, a reversible chemical reaction in which the oxidation state of an atom or atoms…		Homo sapiens
ILMN_1691341	IL7R	XM_937367.1	3575	-6.60587	-8.42433	7.71518	7.73219	10.4389	10.8068	200.187	213.089	1375.73	1907.63			XM_937367.1	IL7R	XM_937367.1	IL7R		PREDICTED: Homo sapiens interleukin 7 receptor (IL7R), mRNA.		3890523	RefSeq	ILMN_137414	XM_937367.1	XM_937367.1		3575	88987627	XP_942460.1	3890523	I	4110	GCTGATTTCCTACCAGCCTTTGCCTCTTCCTTCAATGTGGTTTCCATGGG			5p13.2c	The space external to the outermost structure of a cell. For cells without external protective or external encapsulating structures this refers to space outside of the plasma membrane. This term covers the host cell environment outside an intracellular parasite [goid 5576] [evidence IEA]; The membrane surrounding a cell that separates the cell from its external environment. It consists of a phosp…	Any process that modulates the frequency, rate or extent of DNA recombination, a process by which a new genotype is formed by reassortment of genes resulting in gene combinations different from those that were present in the parents [goid 18] [pmid 9495344] [evidence TAS]; Any immune system process that functions in the calibrated response of an organism to a potential internal or invasive threat…	Interacting selectively with an antigen, any substance which is capable of inducing a specific immune response and of reacting with the products of that response, the specific antibody or specifically sensitized T-lymphocytes, or both. Binding may counteract the biological activity of the antigen [goid 3823] [pmid 9495344] [evidence TAS]; Combining with an extracellular or intracellular messenger…		Homo sapiens
ILMN_1691376	JAG1	NM_000214.1	182	-2.55613	-3.70565	7.87175	7.99592	9.22571	9.88565	222.52	256.799	594.52	1001.8	Receptor;Signaling molecule -> Membrane-bound signaling molecule;Transcription factor;Defense/immunity protein	Nucleoside, nucleotide and nucleic acid metabolism -> mRNA transcription -> mRNA transcription regulation;Immunity and defense;Developmental processes -> Ectoderm development -> Neurogenesis;Cell proliferation and differentiation;Cell structure and motility -> Cell motility	NM_000214.1	JAG1	NM_000214.1	JAG1	20	Homo sapiens jagged 1 (Alagille syndrome) (JAG1), mRNA.	CD339; AWS; HJ1; JAGL1; MGC104644; AGS; AHD	5720735	RefSeq	ILMN_21187	NM_000214.1	NM_000214.1		182	4557678	NP_000205.1	5720735	S	5648	CTGCCACCCTGCTGAGTCTGTTCTGGTAATCGGGGTATAATAGGCTCTGC	-	10566517-10566566	20p12.2a	The space external to the outermost structure of a cell. For cells without external protective or external encapsulating structures this refers to space outside of the plasma membrane. This term covers the host cell environment outside an intracellular parasite [goid 5576] [pmid 11427524] [evidence NAS]; The membrane surrounding a cell that separates the cell from its external environment. It con…	Blood vessel formation when new vessels emerge from the proliferation of pre-existing blood vessels [goid 1525] [pmid 8955070] [evidence NAS]; Process involved in cell fate commitment. Once determination has taken place, a cell becomes committed to differentiate down a particular pathway regardless of its environment [goid 1709] [pmid 9207788] [evidence NAS]; The process by which the anatomical s…	Interacting selectively with the Notch (N) protein, a surface receptor [goid 5112] [pmid 9268641] [evidence NAS]; The action of a molecule that contributes to the structural integrity of a complex or assembly within or outside a cell [goid 5198] [pmid 10679295] [evidence NAS]; Interacting selectively with calcium ions (Ca2+) [goid 5509] [evidence NAS]; Interacting selectively with any protein or …	CD339; AWS; HJ1; JAGL1; MGC104644; AGS; AHD	Homo sapiens
ILMN_1691410	BAMBI	NM_012342.2	25805	-2.6757	-4.25064	7.19047	8.38875	8.61039	10.4764	133.657	338.023	388.16	1516.54	Molecular function unclassified	Biological process unclassified	NM_012342.2	BAMBI	NM_012342.2	BAMBI	10	Homo sapiens BMP and activin membrane-bound inhibitor homolog (Xenopus laevis) (BAMBI), mRNA.	NMA	430050	RefSeq	ILMN_8469	NM_012342.2	NM_012342.2		25805	62953114	NP_036474.1	430050	S	1418	CACACTGTCACCAGGGTTATTTGCATCCAAGGGAGCTGGAATTGAGTACC	+	28971562-28971611	10p11.23c	All of the contents of a cell excluding the plasma membrane and nucleus, but including other subcellular structures [goid 5737] [pmid 10942595] [evidence IDA]; Double layer of lipid molecules that encloses all cells, and, in eukaryotes, many organelles; may be a single or double lipid bilayer; also includes associated proteins [goid 16020] [evidence IEA]; Penetrating at least one phospholipid bil…			NMA	Homo sapiens
ILMN_1692938	PSAT1	NM_021154.3	29968	-6.34079	-19.1014	8.57731	8.49698	11.242	12.7526	361.398	364.665	2397.28	7248.54	Transferase -> Transaminase	Amino acid metabolism -> Amino acid biosynthesis	NM_021154.3	PSAT1	NM_021154.3	PSAT1	9	Homo sapiens phosphoserine aminotransferase 1 (PSAT1), transcript variant 2, mRNA.	MGC1460; PSA; EPIP; PSAT	4850674	RefSeq	ILMN_17460	NM_021154.3	NM_021154.3		29968	34304343	NP_066977.1	4850674	A	1722	GCATTCCATTAGCAAGAGTTGTACCCCCTCCCCAGTCTTCGCCTTCCTCT	+	80134501-80134550	9q21.2c		The chemical reactions and pathways resulting in the formation of L-serine, the levorotatory isomer of 2-amino-3-hydroxypropanoic acid [goid 6564] [pmid 10637769] [evidence NAS]; The chemical reactions and pathways, including anabolism and catabolism, by which living organisms transform chemical substances. Metabolic processes typically transform small molecules, but also include macromolecular p…	Catalysis of the reaction: O-phospho-L-serine + 2-oxoglutarate = 3-phosphonooxypyruvate + L-glutamate [goid 4648] [pmid 10637769] [evidence NAS]; Catalysis of the transfer of a group, e.g. a methyl group, glycosyl group, acyl group, phosphorus-containing, or other groups, from one compound (generally regarded as the donor) to another compound (generally regarded as the acceptor). Transferase is t…	MGC1460; PSA; EPIP; PSAT	Homo sapiens
ILMN_1693397	PSG4	NM_002780.3	5672	-3.39601	-9.23639	9.49509	7.98913	11.2589	11.1965	679.679	255.678	2430.04	2485.28	Cell adhesion molecule -> CAM family adhesion molecule	Signal transduction -> Cell communication -> Cell adhesion-mediated signaling;Cell adhesion	NM_002780.3	PSG4	NM_002780.3	PSG4	19	Homo sapiens pregnancy specific beta-1-glycoprotein 4 (PSG4), transcript variant 1, mRNA.	PSG9	5690681	RefSeq	ILMN_7967	NM_002780.3	NM_002780.3		5672	47419898	NP_002771.2	5690681	A	1602	CCAAAGATGTCAGAACAAGACTCCCCATCATGATAAGGCTCCCACCCCTC	-	48389074-48389123	19q13.31a	The space external to the outermost structure of a cell. For cells without external protective or external encapsulating structures this refers to space outside of the plasma membrane. This term covers the host cell environment outside an intracellular parasite [goid 5576] [evidence NAS]	Reactions, triggered in response to the presence of a foreign body or the occurrence of an injury, which result in restriction of damage to the organism attacked or prevention/recovery from the infection caused by the attack [goid 6952] [evidence NAS]; The set of physiological processes that allow an embryo or foetus to develop within the body of a female animal. It covers the time from fertiliza…		PSG9	Homo sapiens
ILMN_1694011	WNT2	NM_003391.1	7472	-2.82286	-3.12335	7.46065	8.1641	8.95781	9.8072	167.231	289.676	493.589	948.194	Signaling molecule -> Other signaling molecule	Signal transduction -> Cell communication -> Ligand-mediated signaling;Developmental processes	NM_003391.1	WNT2	NM_003391.1	WNT2	7	Homo sapiens wingless-type MMTV integration site family member 2 (WNT2), mRNA.	IRP; INT1L1	50634	RefSeq	ILMN_22200	NM_003391.1	NM_003391.1		7472	4507926	NP_003382.1	50634	S	2003	TCTGATGTAACAAGGTGGGGACGTGTGTCCTTTGGTACTATGGTGTGTTG	-	116704775-116704824	7q31.2c	The space external to the outermost structure of a cell. For cells without external protective or external encapsulating structures this refers to space outside of the plasma membrane. This term covers the host cell environment outside an intracellular parasite [goid 5576] [pmid 2971536] [evidence NAS]; A layer consisting mainly of proteins (especially collagen) and glycosaminoglycans (mostly as …	The series of molecular signals initiated by binding of a Wnt protein to a receptor on the surface of the target cell where activated receptors leads to an increase in intracellular calcium and activation of protein kinase C (PKC) [goid 7223] [evidence IEA]; The biological process whose specific outcome is the progression of a multicellular organism over time from an initial condition (e.g. a zyg…	Mediates the transfer of a signal from the outside to the inside of a cell by means other than the introduction of the signal molecule itself into the cell [goid 4871] [evidence IEA]; The action of a molecule that contributes to the structural integrity of the extracellular matrix [goid 5201] [evidence NAS]	IRP; INT1L1	Homo sapiens
ILMN_1694548	ANXA3	NM_005139.2	306	-3.40578	-2.9209	7.71743	7.68453	9.48542	9.23095	200.47	206.909	711.686	639.171	Transfer/carrier protein;Select calcium binding protein -> Annexin	Lipid, fatty acid and steroid metabolism	NM_005139.2	ANXA3	NM_005139.1	ANXA3	4	Homo sapiens annexin A3 (ANXA3), mRNA.	ANX3	240594	RefSeq	ILMN_8372	NM_005139.2	NM_005139.2		306	96304463	NP_005130.1	240594	S	1268	GGTGGAGATGACTGAACCAAGAAGATAATCTCCAAAGGTCCACGATGGGC	+	79531255-79531269:79531270-79531304	4q21.21a	All of the contents of a cell excluding the plasma membrane and nucleus, but including other subcellular structures [goid 5737] [pmid 16130169] [evidence TAS]	The cascade of processes by which a signal interacts with a receptor, causing a change in the level or activity of a second messenger or other downstream target, and ultimately effecting a change in the functioning of the cell [goid 7165] [pmid 16130169] [evidence TAS]	Stops, prevents or reduces the activity of a phospholipase, an enzyme that catalyzes of the hydrolysis of a phospholipid [goid 4859] [evidence IEA]; Interacting selectively with calcium ions (Ca2+) [goid 5509] [evidence IEA]; Interacting selectively with phospholipids, a class of lipids containing phosphoric acid as a mono- or diester, in the presence of calcium [goid 5544] [evidence IEA]; Intera…	ANX3	Homo sapiens
ILMN_1695423	CD9	NM_001769.2	928	4.54842	5.39665	11.9975	9.51736	9.81215	7.0853	3807.65	737.989	893.24	136.426	Cell adhesion molecule -> Other cell adhesion molecule	Cell adhesion;Immunity and defense -> Blood clotting;Developmental processes -> Gametogenesis;Cell structure and motility -> Cell motility	NM_001769.2	CD9	NM_001769.2	CD9	12	Homo sapiens CD9 molecule (CD9), mRNA.	MRP-1; MIC3; BTCC-1; BA2; 5H9; TSPAN29; GIG2; DRAP-27; P24	6250487	RefSeq	ILMN_4953	NM_001769.2	NM_001769.2		928	21237762	NP_001760.1	6250487	S	489	GGACACCTACAACAAGCTGAAAACCAAGGATGAGCCCCAGCGGGAAACGC	+	6214685-6214734	12p13.31e	Double layer of lipid molecules that encloses all cells, and, in eukaryotes, many organelles; may be a single or double lipid bilayer; also includes associated proteins [goid 16020] [evidence IEA]; Penetrating at least one phospholipid bilayer of a membrane. May also refer to the state of being buried in the bilayer with no exposure outside the bilayer. When used to describe a protein, indicates …	Any process involved in the controlled movement of a cell [goid 6928] [pmid 8478605] [evidence IDA]; The attachment of a cell, either to another cell or to an underlying substrate such as the extracellular matrix, via cell adhesion molecules [goid 7155] [pmid 7511626] [evidence IDA]; The binding and fusion of a sperm, having penetrated the zona pellucida, with the plasma membrane of the oocyte. B…	Interacting selectively with any protein or protein complex (a complex of two or more proteins that may include other nonprotein molecules) [goid 5515] [pmid 11504738] [evidence IPI]; Interacting selectively with any protein or protein complex (a complex of two or more proteins that may include other nonprotein molecules) [goid 5515] [pmid 11278880] [evidence IPI]	MRP-1; MIC3; BTCC-1; BA2; 5H9; TSPAN29; GIG2; DRAP-27; P24	Homo sapiens
ILMN_1695475	SEMA3C	NM_006379.2	10512	-4.12975	-3.08138	10.4074	10.0259	12.4535	11.6494	1285.57	1049.47	5694.83	3382.53	Signaling molecule -> Other signaling molecule;Signaling molecule -> Membrane-bound signaling molecule	Signal transduction -> Cell surface receptor mediated signal transduction -> Receptor protein tyrosine kinase signaling pathway;Signal transduction -> Cell surface receptor mediated signal transduction -> Other receptor mediated signaling pathway;Developmental processes -> Ectoderm development -> Neurogenesis;Developmental processes -> Mesoderm development -> Angiogenesis;Developmental processes …	NM_006379.2	SEMA3C	NM_006379.2	SEMA3C	7	Homo sapiens sema domain, immunoglobulin domain (Ig), short basic domain, secreted, (semaphorin) 3C (SEMA3C), mRNA.	SEMAE; SemE	5670246	RefSeq	ILMN_29382	NM_006379.2	NM_006379.2		10512	32307182	NP_006370.1	5670246	S	4694	GTCACAGTTCCCTTTATTTCACATAAGCCCAAACTGATAGACAGTAACGG	-	80372949-80372998	7q21.11c	The space external to the outermost structure of a cell. For cells without external protective or external encapsulating structures this refers to space outside of the plasma membrane. This term covers the host cell environment outside an intracellular parasite [goid 5576] [evidence IEA]; Double layer of lipid molecules that encloses all cells, and, in eukaryotes, many organelles; may be a single…	Any immune system process that functions in the calibrated response of an organism to a potential internal or invasive threat [goid 6955] [pmid 9168980] [evidence TAS]; The series of molecular signals generated as a consequence of a transmembrane receptor tyrosine kinase binding to its physiological ligand [goid 7169] [pmid 15609325] [evidence NAS]; The biological process whose specific outcome i…	Combining with an extracellular or intracellular messenger to initiate a change in cell activity [goid 4872] [evidence IEA]	SEMAE; SemE	Homo sapiens
ILMN_1696302	FABP5	NM_001444.1	2171	2.47696	2.67988	9.03705	8.66789	7.72848	7.24572	493.38	408.278	215.526	148.793	Transfer/carrier protein -> Other transfer/carrier protein	Lipid, fatty acid and steroid metabolism -> Lipid and fatty acid transport;Transport -> Lipid and fatty acid transport;Lipid, fatty acid and steroid metabolism -> Lipid and fatty acid binding;Coenzyme and prosthetic group metabolism -> Vitamin/cofactor transport;Transport -> Vitamin/cofactor transport;Signal transduction -> Cell communication -> Steroid hormone-mediated signaling;Developmental pr…	NM_001444.1	FABP5	NM_001444.1	FABP5	8	Homo sapiens fatty acid binding protein 5 (psoriasis-associated) (FABP5), mRNA.	PA-FABP; PAFABP; E-FABP; EFABP	5260047	RefSeq	ILMN_27564	NM_001444.1	NM_001444.1		2171	4557580	NP_001435.1	5260047	S	262	AAGTTTGAAGAAACCACAGCTGATGGCAGAAAAACTCAGACTGTCTGCAA	+	82195737-82195773:82196108-82196120	8q21.13b	All of the contents of a cell excluding the plasma membrane and nucleus, but including other subcellular structures [goid 5737] [pmid 16130169] [evidence TAS]	The directed movement of substances (such as macromolecules, small molecules, ions) into, out of, within or between cells, or within a multicellular organism [goid 6810] [evidence IEA]; The chemical reactions and pathways involving lipids, compounds soluble in an organic solvent but not, or sparingly, in an aqueous solvent. Includes fatty acids; neutral fats, other fatty-acid esters, and soaps; l…	Enables the directed movement of substances (such as macromolecules, small molecules, ions) into, out of, within or between cells [goid 5215] [evidence IEA]; Interacting selectively with a lipid [goid 8289] [evidence IEA]; Enables the directed movement of substances (such as macromolecules, small molecules, ions) into, out of, within or between cells [goid 5215] [evidence IEA]; Interacting select…	PA-FABP; PAFABP; E-FABP; EFABP	Homo sapiens
ILMN_1698007	LOC651872	XM_941135.2	651872	4.77539	3.04749	12.6333	12.5806	10.3777	10.973	5826.43	6222.66	1315.94	2124.48	Receptor -> G-protein coupled receptor	Signal transduction -> Cell surface receptor mediated signal transduction -> G-protein mediated signaling;Signal transduction -> Cell surface receptor mediated signal transduction -> Cytokine and chemokine mediated signaling pathway;Immunity and defense -> Cytokine/chemokine mediated immunity;Cell structure and motility -> Cell motility	XM_941135.2	LOC651872	XM_941135.1	LOC651872		PREDICTED: Homo sapiens similar to C-C chemokine receptor type 11 (C-C CKR-11) (CC-CKR-11) (CCR-11) (CC chemokine receptor-like 1) (CCRL1) (CCX CKR) (LOC651872), mRNA.		1260138	RefSeq	ILMN_45773	XM_941135.2	XM_941135.2		651872	113418225	XP_946228.1	1260138	S	135	GTTTTCCTCCCTGTATTCCTCACAATAGCTTTCGTCATTGGACTTGCAGG								Homo sapiens
ILMN_1699772	RRAGD	NM_021244.3	58528	2.92613	4.40305	11.525	10.5657	9.97605	8.4272	2799.25	1518.49	991.694	364.363	Select regulatory molecule -> G-protein -> Small GTPase	Biological process unclassified	NM_021244.3	RRAGD	NM_021244.2	RRAGD	6	Homo sapiens Ras-related GTP binding D (RRAGD), mRNA.	RAGD; DKFZP761H171; bA11D8.2.1	6480209	RefSeq	ILMN_5663	NM_021244.3	NM_021244.3		58528	142369198	NP_067067.1	6480209	S	1217	TGCAGAAGAAAAAGAGAGCCACCCCTAATGGGACCCCTAGAGTGCTGCTG	-	90134496-90134545	6q15c	A membrane-bounded organelle of eukaryotic cells in which chromosomes are housed and replicated. In most cells, the nucleus contains all of the cell's chromosomes except the organellar chromosomes, and is the site of RNA synthesis and processing. In some species, or in specialized cell types, RNA metabolism or DNA replication may be absent [goid 5634] [pmid 11073942] [evidence IDA]; All of the co…		Interacting selectively with a nucleotide, any compound consisting of a nucleoside that is esterified with (ortho)phosphate or an oligophosphate at any hydroxyl group on the ribose or deoxyribose moiety [goid 166] [evidence IEA]; Interacting selectively with any protein or protein complex (a complex of two or more proteins that may include other nonprotein molecules) [goid 5515] [pmid 14660641] […	RAGD; DKFZP761H171; bA11D8.2.1	Homo sapiens
ILMN_1701551	ABCA6	NM_080284.2	23460	-2.76666	-2.90579	8.22361	8.30396	9.69176	9.84289	282.302	318.024	826.5	973.529	Transporter -> ATP-binding cassette (ABC) transporter	Lipid, fatty acid and steroid metabolism -> Lipid and fatty acid transport;Transport -> Lipid and fatty acid transport	NM_080284.2	ABCA6	NM_172346.1	ABCA6	17	Homo sapiens ATP-binding cassette, sub-family A (ABC1), member 6 (ABCA6), mRNA.	FLJ43498; EST155051	3400753	RefSeq	ILMN_1927	NM_080284.2	NM_080284.2		23460	27436952	NP_525023.2	3400753	A	4809	CCTATAAGCTGCCCGTGGCAGACGTTTACCCTCTATCACAGACCTTTCAC	-	67077219-67077268	17q24.2c-q24.3a	Double layer of lipid molecules that encloses all cells, and, in eukaryotes, many organelles; may be a single or double lipid bilayer; also includes associated proteins [goid 16020] [evidence IEA]; Penetrating at least one phospholipid bilayer of a membrane. May also refer to the state of being buried in the bilayer with no exposure outside the bilayer. When used to describe a protein, indicates …	The directed movement of substances (such as macromolecules, small molecules, ions) into, out of, within or between cells, or within a multicellular organism [goid 6810] [evidence IEA]	Interacting selectively with a nucleotide, any compound consisting of a nucleoside that is esterified with (ortho)phosphate or an oligophosphate at any hydroxyl group on the ribose or deoxyribose moiety [goid 166] [evidence IEA]; Interacting selectively with ATP, adenosine 5'-triphosphate, a universally important coenzyme and enzyme regulator [goid 5524] [evidence IEA]; Catalysis of the reaction:…	EST155051	Homo sapiens
ILMN_1701998	AFAP1	NM_198595.2	60312	-2.27815	-2.57263	10.2133	10.6769	11.4011	12.0401	1120.87	1641.35	2690.56	4436.57	Molecular function unclassified	Biological process unclassified	NM_198595.2	AFAP1	NM_198595.1	AFAP1	4	Homo sapiens actin filament associated protein 1 (AFAP1), transcript variant 2, mRNA.	AFAP-110; AFAP	2690187	RefSeq	ILMN_5058	NM_198595.2	NM_198595.2		60312	125661040	NP_940997.1	2690187	A	7446	TTTCACGTGGTGTAACCCTAGACTGGCGCCCTTGGCGTGCCCCTTTGTGT	-	7812689-7812738	4p16.1d	All of the contents of a cell excluding the plasma membrane and nucleus, but including other subcellular structures [goid 5737] [evidence IEA]; Any of the various filamentous elements that form the internal framework of cells, and typically remain after treatment of the cells with mild detergent to remove membrane constituents and soluble components of the cytoplasm. The term embraces intermediat…		Interacting selectively with monomeric or multimeric forms of actin, including actin filaments [goid 3779] [evidence IEA]	AFAP-110	Homo sapiens
ILMN_1702363	SULF1	NM_015170.1	23213	-3.11031	-8.10314	10.2887	8.31869	11.9258	11.3372	1180.91	321.201	3943.57	2712.03	Hydrolase -> Other hydrolase	Sulfur metabolism -> Other sulfur metabolism	NM_015170.1	SULF1	NM_015170.1	SULF1	8	Homo sapiens sulfatase 1 (SULF1), mRNA.	SULF-1; FLJ30905; KIAA1077; HSULF-1; FLJ38022; FLJ41750	2570240	RefSeq	ILMN_28982	NM_015170.1	NM_015170.1		23213	29789063	NP_055985.1	2570240	S	5258	CCTCACTGAGTCATCAGTACCCTCCTATTCAGCTCCCCAAGATGATGTGT	+	70735259-70735308	8q13.2c-q13.3a	That part of a multicellular organism outside the cells proper, usually taken to be outside the plasma membranes, and occupied by fluid [goid 5615] [pmid 12368295] [evidence NAS]; The irregular network of unit membranes, visible only by electron microscopy, that occurs in the cytoplasm of many eukaryotic cells. The membranes form a complex meshwork of tubular channels, which are often expanded in…	A form of programmed cell death induced by external or internal signals that trigger the activity of proteolytic caspases, whose actions dismantle the cell and result in cell death. Apoptosis begins internally with condensation and subsequent fragmentation of the cell nucleus (blebbing) while the plasma membrane remains intact. Other characteristics of apoptosis include DNA fragmentation and the …	Catalysis of the reaction: a phenol sulfate + H2O = a phenol + SO4(2-) (sulfate) [goid 4065] [pmid 12368295] [evidence IDA]; Interacting selectively with calcium ions (Ca2+) [goid 5509] [evidence IEA]; Catalysis of the hydrolysis of various bonds, e.g. C-O, C-N, C-C, phosphoric anhydride bonds, etc. Hydrolase is the systematic name for any enzyme of EC class 3 [goid 16787] [evidence IEA]	SULF-1; FLJ30905; KIAA1077; HSULF-1; FLJ38022; FLJ41750	Homo sapiens
ILMN_1702487	SGK	NM_005627.2	6446	-2.20662	-2.05831	12.7224	12.289	13.8643	13.3305	6188.38	5058.31	15541.6	10560	Kinase -> Protein kinase -> Non-receptor serine/threonine protein kinase	Protein metabolism and modification -> Protein modification -> Protein phosphorylation;Signal transduction -> Intracellular signaling cascade -> Other intracellular signaling cascade;Apoptosis -> Inhibition of apoptosis;Homeostasis -> Other homeostasis activities	NM_005627.2	SGK	NM_005627.2	SGK	6	Homo sapiens serum/glucocorticoid regulated kinase (SGK), mRNA.	SGK1	4390450	RefSeq	ILMN_2451	NM_005627.2	NM_005627.2		6446	25168262	NP_005618.2	4390450	S	2037	AGAAAGGGTTTTTATGGACCAATGCCCCAGTTGTCAGTCAGAGCCGTTGG	-	134532365-134532414	6q23.2d				SGK1	Homo sapiens
ILMN_1702933	ADM2	NM_024866.4	79924	-3.48169	-6.1756	7.48197	7.75284	9.28176	10.3794	169.451	216.12	618.663	1418.84	Molecular function unclassified	Biological process unclassified	NM_024866.4	ADM2	NM_024866.3	ADM2	22	Homo sapiens adrenomedullin 2 (ADM2), mRNA.	AM2; FLJ21135; dJ579N16.4	3610626	RefSeq	ILMN_182047	NM_024866.4	NM_024866.4		79924	115511055	NP_079142.2	3610626	S	4125	CGCCCTAACAACTTCCCATCCGCTGACCCCTCCAACGCCATCAATCTCCA	+	49271611-49271660	22q13.33b	The space external to the outermost structure of a cell. For cells without external protective or external encapsulating structures this refers to space outside of the plasma membrane. This term covers the host cell environment outside an intracellular parasite [goid 5576] [evidence IEA]		The action characteristic of a hormone, any substance formed in very small amounts in one specialized organ or group of cells and carried (sometimes in the bloodstream) to another organ or group of cells in the same organism, upon which it has a specific regulatory action. The term was originally applied to agents with a stimulatory physiological action in vertebrate animals (as opposed to a chal…	AM2; FLJ21135; dJ579N16.4	Homo sapiens
ILMN_1703123	AXUD1	NM_033027.2	64651	2.44189	3.75765	11.3298	12.3769	10.0418	10.467	2439.51	5359.45	1042.43	1508.42	Molecular function unclassified	Apoptosis	NM_033027.2	AXUD1	NM_033027.2	AXUD1	3	Homo sapiens AXIN1 up-regulated 1 (AXUD1), mRNA.	FAM130B; TAIP-3; DKFZp566F164; URAX1	7560041	RefSeq	ILMN_181018	NM_033027.2	NM_033027.2		64651	17136074	NP_149016.1	7560041	S	3107	GGCCTTGCCAGCCTGTGTGCTTGTGGGAACACCTTGTACCTGAGCTTACA	-	39158376-39158425	3p22.2a	The part of a cell or its extracellular environment in which a gene product is located. A gene product may be located in one or more parts of a cell and its location may be as specific as a particular macromolecular complex, that is, a stable, persistent association of macromolecules that function together [goid 5575] [evidence ND ]; A membrane-bounded organelle of eukaryotic cells in which chrom…	The synthesis of either RNA on a template of DNA or DNA on a template of RNA [goid 6350] [evidence IEA]; Any process that modulates the frequency, rate or extent of DNA-dependent transcription [goid 6355] [evidence IEA]; A form of programmed cell death induced by external or internal signals that trigger the activity of proteolytic caspases, whose actions dismantle the cell and result in cell dea…	Elemental activities, such as catalysis or binding, describing the actions of a gene product at the molecular level. A given gene product may exhibit one or more molecular functions [goid 3674] [evidence ND ]; The function of binding to a specific DNA sequence in order to modulate transcription. The transcription factor may or may not also interact selectively with a protein or macromolecular com…	FAM130B; TAIP-3; DKFZp566F164; URAX1	Homo sapiens
ILMN_1703178	SCG2	NM_003469.3	7857	2.31021	19.3418	8.93622	12.062	7.72819	7.78833	460.611	4316.05	215.452	228.255	Signaling molecule -> Peptide hormone -> Neuropeptide	Signal transduction -> Cell communication	NM_003469.3	SCG2	NM_003469.3	SCG2	2	Homo sapiens secretogranin II (chromogranin C) (SCG2), mRNA.	SgII; CHGC; SN	4900520	RefSeq	ILMN_17827	NM_003469.3	NM_003469.3		7857	68160946	NP_003460.2	4900520	S	2105	GGCAGATGAAACCAGGTCACTGGGGAGTCTGCTTCATTTCCTCTGAGCTG	-	224461979-224462028	2q36.1d	The space external to the outermost structure of a cell. For cells without external protective or external encapsulating structures this refers to space outside of the plasma membrane. This term covers the host cell environment outside an intracellular parasite [goid 5576] [evidence IEA]; That part of a multicellular organism outside the cells proper, usually taken to be outside the plasma membra…	Cascade of at least three protein kinase activities culminating in the phosphorylation and activation of a MAP kinase. MAPKKK cascades lie downstream of numerous signaling pathways [goid 165] [pmid 14970115] [evidence IDA]; Blood vessel formation when new vessels emerge from the proliferation of pre-existing blood vessels [goid 1525] [pmid 14970115] [evidence IDA]; Any process that stops, prevent…	Functions to control the survival, growth, differentiation and effector function of tissues and cells [goid 5125] [pmid 14970115] [evidence IDA]; Interacting selectively with calcium ions (Ca2+) [goid 5509] [evidence IEA]; Providing the environmental signal that initiates the directed movement of a motile cell or organism towards a higher concentration of that signal [goid 42056] [pmid 9473216] […	SgII; CHGC; SN	Homo sapiens
ILMN_1703852	EFNB2	NM_004093.2	1948	-2.27575	-2.49802	10.402	9.59845	11.5883	10.9192	1281.52	780.031	3082.53	2059.48	Signaling molecule -> Membrane-bound signaling molecule	Signal transduction -> Cell surface receptor mediated signal transduction -> Receptor protein tyrosine kinase signaling pathway;Signal transduction -> Cell communication -> Ligand-mediated signaling;Developmental processes -> Ectoderm development -> Neurogenesis	NM_004093.2	EFNB2	NM_004093.2	EFNB2	13	Homo sapiens ephrin-B2 (EFNB2), mRNA.	MGC126227; LERK5; HTKL; EPLG5; MGC126226; Htk-L; MGC126228	5090289	RefSeq	ILMN_3827	NM_004093.2	NM_004093.2		1948	33359689	NP_004084.1	5090289	S	3978	GCTACAGCTTGTTTAACGGCAGTGTCATTCCCCTTTGCACTGTAATGAGG	-	107142387-107142436	13q33.3a	The membrane surrounding a cell that separates the cell from its external environment. It consists of a phospholipid bilayer and associated proteins [goid 5886] [pmid 8660976] [evidence TAS]; Penetrating at least one phospholipid bilayer of a plasma membrane. May also refer to the state of being buried in the bilayer with no exposure outside the bilayer [goid 5887] [pmid 8660976] [evidence TAS]	The process whose specific outcome is the progression of the lymphatic vasculature over time, from its formation to the mature structure [goid 1945] [evidence IEA]; Any process that mediates the transfer of information from one cell to another [goid 7267] [pmid 8559144] [evidence TAS]; The biological process whose specific outcome is the progression of a multicellular organism over time from an i…	Interacting selectively with any protein or protein complex (a complex of two or more proteins that may include other nonprotein molecules) [goid 5515] [evidence IEA]; Interacting selectively with an ephrin receptor [goid 46875] [pmid 8559144] [evidence TAS]	MGC126227; LERK5; HTKL; EPLG5; MGC126226; Htk-L; MGC126228	Homo sapiens
ILMN_1704376	GLDN	NM_181789.2	342035	3.84333	40.3758	10.7916	12.5259	8.84926	7.19047	1657.84	5971.19	459.606	144.18	Miscellaneous function -> Structural protein	Phosphate metabolism -> Phosphate transport;Transport -> Phosphate transport;Cell structure and motility -> Cell structure	NM_181789.2	GLDN	NM_181789.1	GLDN	15	Homo sapiens gliomedin (GLDN), mRNA.	CRG-L2; UNC-112; CRGL2; CLOM; FLJ23917; COLM	5860402	RefSeq	ILMN_17441	NM_181789.2	NM_181789.2		342035	98986320	NP_861454.2	5860402	S	4908	GATAGGGCTTTGCGTTTTCATCCAGATGCTGTGGCCCTGTGTTTCACAGC	+	49487326-49487375	15q21.2b	The membrane surrounding a cell that separates the cell from its external environment. It consists of a phospholipid bilayer and associated proteins [goid 5886] [evidence IEA]; Penetrating at least one phospholipid bilayer of a membrane. May also refer to the state of being buried in the bilayer with no exposure outside the bilayer. When used to describe a protein, indicates that all or part of t…	The biological process whose specific outcome is the progression of a multicellular organism over time from an initial condition (e.g. a zygote or a young adult) to a later condition (e.g. a multicellular animal or an aged adult) [goid 7275] [evidence IEA]; The process whose specific outcome is the progression of nervous tissue over time, from its formation to its mature state [goid 7399] [eviden…		CRG-L2; UNC-112; CLOM; colmedin; FLJ23917; COLM	Homo sapiens
ILMN_1704537	PHGDH	NM_006623.2	26227	-2.31784	-3.6392	11.8561	12.4201	13.0688	14.2838	3455.56	5545.98	8938.33	20668.9	Oxidoreductase -> Dehydrogenase	Amino acid metabolism -> Amino acid biosynthesis	NM_006623.2	PHGDH	NM_006623.2	PHGDH	1	Homo sapiens phosphoglycerate dehydrogenase (PHGDH), mRNA.	PGD; 3-PGDH; PGDH; PDG; SERA; PGAD; MGC3017; 3PGDH	240086	RefSeq	ILMN_5800	NM_006623.2	NM_006623.2		26227	23308576	NP_006614.2	240086	S	1816	CCACATTCTTGGGCTGAACGCGGGCCTCTGACACTGCTTACACTGCACTC	+	120088264-120088313	1p12a	The space external to the outermost structure of a cell. For cells without external protective or external encapsulating structures this refers to space outside of the plasma membrane. This term covers the host cell environment outside an intracellular parasite [goid 5576] [evidence IEA]	The chemical reactions and pathways resulting in the formation of L-serine, the levorotatory isomer of 2-amino-3-hydroxypropanoic acid [goid 6564] [evidence IEA]; The directed movement of substances (such as macromolecules, small molecules, ions) into, out of, within or between cells, or within a multicellular organism [goid 6810] [evidence IEA]; The process whose specific outcome is the progress…	Catalysis of the reaction: 3-phosphoglycerate + NAD+ = 3-phosphohydroxypyruvate + NADH + H+ [goid 4617] [pmid 8758134] [evidence TAS]; Enables the directed movement of substances (such as macromolecules, small molecules, ions) into, out of, within or between cells [goid 5215] [evidence IEA]; Any molecular entity that serves as an electron acceptor and electron donor in an electron transport syste…	PGD; 3-PGDH; PGDH; PDG; SERA; PGAD; MGC3017; 3PGDH	Homo sapiens
ILMN_1704753	EPAS1	NM_001430.3	2034	-2.87981	-2.20196	11.6109	12.779	13.1369	13.9177	2958.55	7152.69	9419.03	16231.8	Transcription factor -> Basic helix-loop-helix transcription factor;Nucleic acid binding	Nucleoside, nucleotide and nucleic acid metabolism -> mRNA transcription -> mRNA transcription regulation;Developmental processes -> Ectoderm development -> Neurogenesis	NM_001430.3	EPAS1	NM_001430.3	EPAS1	2	Homo sapiens endothelial PAS domain protein 1 (EPAS1), mRNA.	HLF; ECYT4; HIF2A; MOP2; PASD2	7610131	RefSeq	ILMN_26360	NM_001430.3	NM_001430.3		2034	41327154	NP_001421.2	7610131	S	4595	CCCAGAGCACTTTGCAACTCCCTGGGTAAGAGGGACGACACCTCTGGTTT	+	46466797-46466846	2p21b	A membrane-bounded organelle of eukaryotic cells in which chromosomes are housed and replicated. In most cells, the nucleus contains all of the cell's chromosomes except the organellar chromosomes, and is the site of RNA synthesis and processing. In some species, or in specialized cell types, RNA metabolism or DNA replication may be absent [goid 5634] [evidence IEA]; Any complex, distinct from RN…	Blood vessel formation when new vessels emerge from the proliferation of pre-existing blood vessels [goid 1525] [evidence IEA]; A change in state or activity of a cell or an organism (in terms of movement, secretion, enzyme production, gene expression, etc.) as a result of a stimulus indicating lowered oxygen tension. Hypoxia, defined as a decline in O2 levels below normoxic levels of 20.8 - 20.9…	Functions to initiate or regulate RNA polymerase II transcription by binding an enhancer region of DNA [goid 3705] [pmid 9079689] [evidence TAS]; The function of a transcription cofactor that activates transcription from a RNA polymerase II promoter; does not bind DNA itself [goid 3713] [pmid 9079689] [evidence TAS]; Mediates the transfer of a signal from the outside to the inside of a cell by me…	HIF2A; HLF; ECYT4; MOP2; PASD2	Homo sapiens
ILMN_1705258	CPZ	NM_001014447.1	8532	-4.03117	-6.17756	7.14311	7.96998	9.15431	10.597	129.914	252.875	567.234	1651.83	Protease -> Metalloprotease	Protein metabolism and modification -> Proteolysis	NM_001014447.1	CPZ	NM_001014447.1	CPZ	4	Homo sapiens carboxypeptidase Z (CPZ), transcript variant 1, mRNA.	MGC99682	4390193	RefSeq	ILMN_14396	NM_001014447.1	NM_001014447.1		8532	62388876	NP_001014447.1	4390193	A	1670	GCAAGCCAGTCAAAAACGCCCGGATCTCAGTCAAAGGCATTCGCCACGAC	+	8620196-8620245	4p16.1c	The space external to the outermost structure of a cell. For cells without external protective or external encapsulating structures this refers to space outside of the plasma membrane. This term covers the host cell environment outside an intracellular parasite [goid 5576] [evidence IEA]; A layer consisting mainly of proteins (especially collagen) and glycosaminoglycans (mostly as proteoglycans) …	The hydrolysis of a peptide bond or bonds within a protein [goid 6508] [evidence IEA]; The hydrolysis of a peptide bond or bonds within a protein [goid 6508] [pmid 9099699] [evidence TAS]; The series of molecular signals initiated by binding of Wnt protein to a frizzled family receptor on the surface of the target cell and ending with a change in cell state [goid 16055] [evidence IEA]	Catalysis of the hydrolysis of C-terminal amino acid residues from a polypeptide chain by a mechanism in which water acts as a nucleophile, one or two metal ions hold the water molecule in place, and charged amino acid side chains are ligands for the metal ions [goid 4181] [evidence IEA]; Interacting selectively with zinc (Zn) ions [goid 8270] [evidence IEA]; Catalysis of the hydrolysis of C-term…	MGC99682	Homo sapiens
ILMN_1705750	TGM2	NM_004613.2	7052	3.54645	7.9826	10.3957	10.5644	8.56934	7.56751	1274.95	1517.21	376.781	195.821	Transferase -> Acyltransferase;Transferase -> Other transferase	Protein metabolism and modification -> Protein modification	NM_004613.2	TGM2	NM_004613.2	TGM2	20	Homo sapiens transglutaminase 2 (C polypeptide, protein-glutamine-gamma-glutamyltransferase) (TGM2), transcript variant 1, mRNA.	TGC; TG2	1580435	RefSeq	ILMN_170198	NM_004613.2	NM_004613.2		7052	39777596	NP_004604.2	1580435	I	3605	CTCCTGCTCTTTCTACATGACTGGGCCTCCCTTGGGCTGGAAGAATTGGG	-	36757130-36757179	20q11.23c		The formation of a covalent cross-link between or within protein chains [goid 18149] [evidence IEA]; The formation of a covalent cross-link between or within protein chains [goid 18149] [evidence IEA]; Any process that activates or increases the frequency, rate or extent of cell adhesion [goid 45785] [evidence ISS]	Catalysis of the transfer of a group, e.g. a methyl group, glycosyl group, acyl group, phosphorus-containing, or other groups, from one compound (generally regarded as the donor) to another compound (generally regarded as the acceptor). Transferase is the systematic name for any enzyme of EC class 2 [goid 16740] [evidence IEA]; Catalysis of the reaction: protein glutamine + alkylamine = protein N…	TGC; TG2	Homo sapiens
ILMN_1706266	RNF157	NM_052916.1	114804	2.44052	2.21949	9.47677	8.5104	8.18958	7.36017	669.905	368.219	290.695	167.059	Ligase -> Ubiquitin-protein ligase	Protein metabolism and modification -> Proteolysis	NM_052916.1	RNF157	NM_052916.1	RNF157	17	Homo sapiens ring finger protein 157 (RNF157), mRNA.		20382	RefSeq	ILMN_176591	NM_052916.1	NM_052916.1		114804	58743364	NP_443148.1	20382	S	3220	TGGGAGGTGGCATTCTTGTCCCTGTTGCCCCCATCTCTACCCCCTTTTGT	-	71651750-71651799	17q25.1d			Interacting selectively with any protein or protein complex (a complex of two or more proteins that may include other nonprotein molecules) [goid 5515] [evidence IEA]; Interacting selectively with zinc (Zn) ions [goid 8270] [evidence IEA]; Interacting selectively with any metal ion [goid 46872] [evidence IEA]; Interacting selectively with any protein or protein complex (a complex of two or more p…		Homo sapiens
ILMN_1707717	BAALC	NM_024812.2	79870	2.36707	2.87933	9.39081	9.16469	8.14771	7.63895	633.389	578.413	282.496	206.652	Molecular function unclassified	Biological process unclassified	NM_024812.2	BAALC	NM_024812.2	BAALC	8	Homo sapiens brain and acute leukemia, cytoplasmic (BAALC), transcript variant 1, mRNA.	FLJ12015	4010082	RefSeq	ILMN_26963	NM_024812.2	NM_024812.2		79870	66933010	NP_079088.1	4010082	I	437	GAGAAGAAGACGAACTGTGAGACCCAGTGCCCAAATCCCCAGAGCCTCAG	+	104222168-104222217	8q22.3c	All of the contents of a cell excluding the plasma membrane and nucleus, but including other subcellular structures [goid 5737] [evidence IEA]; Double layer of lipid molecules that encloses all cells, and, in eukaryotes, many organelles; may be a single or double lipid bilayer; also includes associated proteins [goid 16020] [evidence IEA]			FLJ12015	Homo sapiens
ILMN_1707727	ANGPTL4	NM_139314.1	51129	3.45574	6.15085	13.2143	12.6357	11.4253	10.0149	8746.02	6456.66	2737.84	1100.57	Extracellular matrix	Immunity and defense -> Blood clotting	NM_139314.1	ANGPTL4	NM_139314.1	ANGPTL4	19	Homo sapiens angiopoietin-like 4 (ANGPTL4), transcript variant 1, mRNA.	HFARP; ANGPTL2; PGAR; NL2; pp1158; PPARG; ARP4; FIAF	4610433	RefSeq	ILMN_20440	NM_139314.1	NM_139314.1		51129	21536397	NP_647475.1	4610433	A	1828	GGGACACAAGCAGGCGCCAATGGTATCTGGGCGGAGCTCACAGAGTTCTT	+	8345182-8345231	19p13.2d	The space external to the outermost structure of a cell. For cells without external protective or external encapsulating structures this refers to space outside of the plasma membrane. This term covers the host cell environment outside an intracellular parasite [goid 5576] [pmid 10698685] [evidence IDA]; A layer consisting mainly of proteins (especially collagen) and glycosaminoglycans (mostly as…	A change in state or activity of a cell or an organism (in terms of movement, secretion, enzyme production, gene expression, etc.) as a result of a stimulus indicating lowered oxygen tension. Hypoxia, defined as a decline in O2 levels below normoxic levels of 20.8 - 20.95%, results in metabolic adaptation at both the cellular and organismal level [goid 1666] [pmid 12707035] [evidence NAS]; The ca…	Stops, prevents or reduces the activity of an enzyme [goid 4857] [evidence ISS]; Interacting selectively with one or more specific sites on a receptor molecule, a macromolecule that undergoes combination with a hormone, neurotransmitter, drug or intracellular messenger to initiate a change in cell function [goid 5102] [evidence IEA]; Interacting selectively with one or more specific sites on a re…	HFARP; ANGPTL2; PGAR; NL2; pp1158; PPARG; ARP4; FIAF	Homo sapiens
ILMN_1708672	ACAT2	NM_005891.2	39	2.81425	3.50053	11.385	11.454	9.89222	9.64639	2541.05	2825.68	939.408	849.626	Transferase -> Acetyltransferase	Protein metabolism and modification -> Protein modification -> Protein acetylation	NM_005891.2	ACAT2	NM_005891.1	ACAT2	6	Homo sapiens acetyl-Coenzyme A acetyltransferase 2 (ACAT2), mRNA.		7330753	RefSeq	ILMN_13138	NM_005891.2	NM_005891.2		39	148539871	NP_005882.2	7330753	S	955	CACCTTTAGCACGGATAGTTTCCTGGTCCCAAGTGGGTGTGGAGCCTTCC	+	160118390-160118439	6q25.3f	All of the contents of a cell excluding the plasma membrane and nucleus, but including other subcellular structures [goid 5737] [pmid 7911016] [evidence TAS]	The chemical reactions and pathways involving lipids, compounds soluble in an organic solvent but not, or sparingly, in an aqueous solvent. Includes fatty acids; neutral fats, other fatty-acid esters, and soaps; long-chain (fatty) alcohols and waxes; sphingoids and other long-chain bases; glycolipids, phospholipids and sphingolipids; and carotenes, polyprenols, sterols, terpenes and other isopren…	Catalysis of the reaction: 2 acetyl-CoA = CoA + acetoacetyl-CoA [goid 3985] [evidence IEA]; Interacting selectively with any protein or protein complex (a complex of two or more proteins that may include other nonprotein molecules) [goid 5515] [pmid 17353931] [evidence IPI]; Catalysis of the generalized reaction: acyl-carrier + reactant = acyl-reactant + carrier [goid 8415] [evidence IEA]; Cataly…		Homo sapiens
ILMN_1710544	PCDH7	NM_002589.2	5099	-4.16493	-2.92635	8.0594	8.75173	10.1177	10.3008	252.965	433.487	1107.07	1346.71	Cell adhesion molecule -> Cadherin	Signal transduction -> Cell communication -> Cell adhesion-mediated signaling;Cell adhesion;Developmental processes -> Ectoderm development -> Neurogenesis;Cell proliferation and differentiation	NM_002589.2	PCDH7	NM_002589.2	PCDH7	4	Homo sapiens protocadherin 7 (PCDH7), transcript variant a, mRNA.	BHPCDH; BH-Pcdh	360367	RefSeq	ILMN_25780	NM_002589.2	NM_002589.2		5099	14589930	NP_002580.2	360367	I	4256	TGTGATGACCTTTCTACTCCGAAACCTGCTGGAGCCTGCCCTTGGCCGTG	+	30341546-30341595	4p15.1e-p15.1d	The membrane surrounding a cell that separates the cell from its external environment. It consists of a phospholipid bilayer and associated proteins [goid 5886] [pmid 9615233] [evidence TAS]; Penetrating at least one phospholipid bilayer of a plasma membrane. May also refer to the state of being buried in the bilayer with no exposure outside the bilayer [goid 5887] [pmid 9615233] [evidence TAS]	The attachment of a cell, either to another cell or to an underlying substrate such as the extracellular matrix, via cell adhesion molecules [goid 7155] [evidence IEA]; The attachment of an adhesion molecule in one cell to an identical molecule in an adjacent cell [goid 7156] [evidence IEA]	Interacting selectively with calcium ions (Ca2+) [goid 5509] [evidence IEA]; Interacting selectively with any protein or protein complex (a complex of two or more proteins that may include other nonprotein molecules) [goid 5515] [evidence IEA]	BHPCDH; BH-Pcdh	Homo sapiens
ILMN_1712075	SYNM	NM_015286.5	23336	2.28322	2.25516	10.7244	9.78755	9.53331	8.61433	1591.78	890.456	735.782	415.416	Cytoskeletal protein -> Intermediate filament;Miscellaneous function -> Structural protein	Cell structure and motility -> Cell structure	NM_015286.5	SYNM	NM_015286.4	SYNM	15	Homo sapiens synemin, intermediate filament protein (SYNM), transcript variant B, mRNA.	SYN; KIAA0353	2760735	RefSeq	ILMN_13726	NM_015286.5	NM_015286.5		23336	112382238	NP_056101.5	2760735	A	6155	CAGTCACTCTGCACACAAGAGAAATCAACTTCGTGGTTGGATGGGGCCGG	+	97493060-97493109	15q26.3b				SYN; KIAA0353	Homo sapiens
ILMN_1712896	FST	NM_006350.2	10468	-2.35911	2.01801	9.24731	10.4969	10.4856	9.48398	571.807	1450.08	1423.11	759.553	Select regulatory molecule	Homeostasis	NM_006350.2	FST	NM_006350.2	FST	5	Homo sapiens follistatin (FST), transcript variant FST317, mRNA.	FS	1260068	RefSeq	ILMN_177266	NM_006350.2	NM_006350.2		10468	7242223	NP_006341.1	1260068	I	1147	TGGCTGTATCAGAGGGCTTTGAAAACATACACTGAGCTGCTTCTGCGCTG	+	52781684-52781733	5q11.2c	The space external to the outermost structure of a cell. For cells without external protective or external encapsulating structures this refers to space outside of the plasma membrane. This term covers the host cell environment outside an intracellular parasite [goid 5576] [evidence NAS]	Any process that stops, prevents or reduces the frequency, rate or extent of transcription from an RNA polymerase II promoter [goid 122] [pmid 12702211] [evidence IDA]; The generation and maintenance of gametes. A gamete is a haploid reproductive cell [goid 7276] [evidence IEA]; Any developmental process that results in the creation of defined areas or spaces within an organism to which cells res…	Interacting selectively with any protein or protein complex (a complex of two or more proteins that may include other nonprotein molecules) [goid 5515] [pmid 12697670] [evidence IPI]; Interacting selectively with any protein or protein complex (a complex of two or more proteins that may include other nonprotein molecules) [goid 5515] [pmid 16198295] [evidence IPI]; Acts to negatively regulate the…	FS	Homo sapiens
ILMN_1713182	LOC653879	XM_936226.1	653879	-3.87252	-5.18332	8.13164	8.53899	10.0849	10.9129	264.801	374.479	1078.26	2048.47	Defense/immunity protein -> Complement component	Immunity and defense -> Complement-mediated immunity	XM_936226.1	LOC653879	XM_936226.1	LOC653879		PREDICTED: Homo sapiens similar to Complement C3 precursor (LOC653879), mRNA.		5560195	RefSeq	ILMN_36989	XM_936226.1	XM_936226.1		653879	89057119	XP_941319.1	5560195	S	121	GAATCTGCCAGCCTCCTGCGATCAGAAGAGACCAAGGAAAATGAGGGTTT								Homo sapiens
ILMN_1713266	FAM46C	NM_017709.3	54855	4.84325	4.6875	10.6258	10.1613	8.34979	7.93251	1482.04	1151.93	323.54	253.649	Molecular function unclassified	Developmental processes	NM_017709.3	FAM46C	NM_017709.2	FAM46C	1	Homo sapiens family with sequence similarity 46, member C (FAM46C), mRNA.	FLJ20202	6860347	RefSeq	ILMN_172317	NM_017709.3	NM_017709.3		54855	96975056	NP_060179.2	6860347	S	5557	GTGCCTAGGAGGTCTGGGGATTCCTCTTTCGTGGTGGTCACTAACCTTAC	+	117972371-117972420	1p12c				FLJ20202	Homo sapiens
ILMN_1713529	SEMA6A	NM_020796.3	57556	-3.3786	-2.53366	7.81215	7.85305	9.56858	9.19427	213.543	233.713	753.399	622.861	Signaling molecule -> Other signaling molecule;Signaling molecule -> Membrane-bound signaling molecule	Signal transduction -> Cell surface receptor mediated signal transduction -> Receptor protein tyrosine kinase signaling pathway;Developmental processes -> Ectoderm development -> Neurogenesis	NM_020796.3	SEMA6A	NM_020796.2	SEMA6A	5	Homo sapiens sema domain, transmembrane domain (TM), and cytoplasmic domain, (semaphorin) 6A (SEMA6A), mRNA.	VIA; SEMAQ; SEMA; SEMA6A1; KIAA1368; HT018; sema VIa	7050682	RefSeq	ILMN_11282	NM_020796.3	NM_020796.3		57556	145553983	NP_065847.1	7050682	S	6595	GGTCCATAAACCCGAGTGTGCCTTTGCTTTCCACCCTTGCTAGACACTGG	-	115809803-115809852	5q23.1a	Double layer of lipid molecules that encloses all cells, and, in eukaryotes, many organelles; may be a single or double lipid bilayer; also includes associated proteins [goid 16020] [evidence IEA]; Penetrating at least one phospholipid bilayer of a membrane. May also refer to the state of being buried in the bilayer with no exposure outside the bilayer. When used to describe a protein, indicates …	A form of programmed cell death induced by external or internal signals that trigger the activity of proteolytic caspases, whose actions dismantle the cell and result in cell death. Apoptosis begins internally with condensation and subsequent fragmentation of the cell nucleus (blebbing) while the plasma membrane remains intact. Other characteristics of apoptosis include DNA fragmentation and the …	Combining with an extracellular or intracellular messenger to initiate a change in cell activity [goid 4872] [evidence IEA]; Interacting selectively with any protein or protein complex (a complex of two or more proteins that may include other nonprotein molecules) [goid 5515] [pmid 10993894] [evidence IPI]	VIA; KIAA1368; sema VIa; SEMAQ; SEMA; SEMA6A1; HT018	Homo sapiens
ILMN_1714335	RDH10	NM_172037.2	157506	-4.85076	-7.28362	9.6196	10.0139	11.8978	12.8786	740.147	1041.46	3868.69	7974.42	Oxidoreductase -> Dehydrogenase;Oxidoreductase -> Reductase	Other metabolism	NM_172037.2	RDH10	NM_172037.2	RDH10	8	Homo sapiens retinol dehydrogenase 10 (all-trans) (RDH10), mRNA.		7050433	RefSeq	ILMN_15956	NM_172037.2	NM_172037.2		157506	46048189	NP_742034.1	7050433	S	2236	GTGCCCTTTCCTCAGGAAGTTGCTGTGTTTCATTTCTTTGGATGGACTCT	+	74398847-74398896	8q21.11a	The irregular network of unit membranes, visible only by electron microscopy, that occurs in the cytoplasm of many eukaryotic cells. The membranes form a complex meshwork of tubular channels, which are often expanded into slitlike cavities called cisternae. The ER takes two forms, rough (or granular), with ribosomes adhering to the outer surface, and smooth (with no ribosomes attached) [goid 5783…	The series of events required for an organism to receive a visual stimulus, convert it to a molecular signal, and recognize and characterize the signal. Visual stimuli are detected in the form of photons and are processed to form an image [goid 7601] [pmid 12407145] [evidence IDA]; The process of removal or addition of one or more electrons with or without the concomitant removal or addition of a…	Catalysis of the reaction: retinol + NAD+ = retinal + NADH + H+ [goid 4745] [pmid 12407145] [evidence IDA]; The selective, often stoichiometric, interaction of a molecule with one or more specific sites on another molecule [goid 5488] [evidence IEA]; Catalysis of an oxidation-reduction (redox) reaction, a reversible chemical reaction in which the oxidation state of an atom or atoms within a molec…		Homo sapiens
ILMN_1714445	SLC6A9	NM_001024845.1	6536	-2.61632	-3.87561	7.62309	7.75427	9.01063	9.7087	187.558	216.315	513.477	886.215	Transporter -> Amino acid transporter	Amino acid metabolism -> Amino acid transport;Transport -> Amino acid transport;Neuronal activities -> Synaptic transmission	NM_001024845.1	SLC6A9	NM_006934.2	SLC6A9	1	Homo sapiens solute carrier family 6 (neurotransmitter transporter, glycine), member 9 (SLC6A9), transcript variant 3, mRNA.	GLYT1; DKFZp547A1118	3190608	RefSeq	ILMN_13195	NM_001024845.1	NM_001024845.1		6536	67782316	NP_001020016.1	3190608	A	3074	GCAGTGACAGCCCCGGCCAAGCCACCTCTAATCCTCTGTAGCAATAACGG	-	44462237-44462286	1p34.1f	Penetrating at least one phospholipid bilayer of a plasma membrane. May also refer to the state of being buried in the bilayer with no exposure outside the bilayer [goid 5887] [evidence IEA]; Double layer of lipid molecules that encloses all cells, and, in eukaryotes, many organelles; may be a single or double lipid bilayer; also includes associated proteins [goid 16020] [evidence IEA]; That frac…	The directed movement of a neurotransmitter into, out of, within or between cells. Neurotransmitters are any chemical substance that is capable of transmitting (or inhibiting the transmission of) a nerve impulse from a neuron to another cell [goid 6836] [evidence IEA]; The directed movement of a neurotransmitter into, out of, within or between cells. Neurotransmitters are any chemical substance t…	Catalysis of the transfer of a solute or solutes from one side of a membrane to the other according to the reaction: amino acid(out) + Na+(out) = amino acid(in) + Na+(in) [goid 5283] [evidence IEA]; Catalysis of the transfer of a solute or solutes from one side of a membrane to the other according to the reaction: neurotransmitter(out) + Na+(out) = neurotransmitter(in) + Na+(in) [goid 5328] [evid…	GLYT1; DKFZp547A1118	Homo sapiens
ILMN_1715662	CCDC80	NM_199511.1	151887	-2.74212	-6.97026	9.71821	9.02617	11.1735	11.8274	794.729	525.178	2284.09	3828.51	Molecular function unclassified	Developmental processes	NM_199511.1	CCDC80	NM_199512.1	CCDC80	3	Homo sapiens coiled-coil domain containing 80 (CCDC80), transcript variant 1, mRNA.	URB; DRO1; okuribin; MGC131805; MGC134851; SSG1	4830575	RefSeq	ILMN_164623	NM_199511.1	NM_199511.1		151887	41152073	NP_955805.1	4830575	A	4341	GGCACTGCAGCCAAAGGCGATACTTCCAGAGTTCTAGTAGGCTGCTATGG	-	113806231-113806280	3q13.2a	The space external to the outermost structure of a cell. For cells without external protective or external encapsulating structures this refers to space outside of the plasma membrane. This term covers the host cell environment outside an intracellular parasite [goid 5576] [evidence IEA]; Organized structure of distinctive morphology and function, bounded by a single or double lipid bilayer membr…			URB; DRO1; okuribin; MGC134851; SSG1; MGC131805	Homo sapiens
ILMN_1716309	EGFL6	NM_015507.2	25975	-2.21135	-3.41235	7.85757	8.60108	9.00249	10.3718	220.32	389.52	510.114	1411.42	Molecular function unclassified	Biological process unclassified	NM_015507.2	EGFL6	NM_015507.2	EGFL6	X	Homo sapiens EGF-like-domain, multiple 6 (EGFL6), mRNA.	DKFZp564P2063; W80; MAEG	3120021	RefSeq	ILMN_22279	NM_015507.2	NM_015507.2		25975	13124887	NP_056322.2	3120021	S	1703	CCCTGGCATGGGAGAAGACCACGAGTGAGGATGAAAAGTGGAAGACAGGG	+	13555228-13555277	Xp22.2	The space external to the outermost structure of a cell. For cells without external protective or external encapsulating structures this refers to space outside of the plasma membrane. This term covers the host cell environment outside an intracellular parasite [goid 5576] [evidence IEA]; That part of a multicellular organism outside the cells proper, usually taken to be outside the plasma membra…	The progression of biochemical and morphological phases and events that occur in a cell during successive cell replication or nuclear replication events. Canonically, the cell cycle comprises the replication and segregation of genetic material followed by the division of the cell, but in endocycles or syncytial cells nuclear replication or nuclear division may not be followed by cell division [go…	Interacting selectively with an integrin [goid 5178] [pmid 10610727] [evidence TAS]; Interacting selectively with calcium ions (Ca2+) [goid 5509] [evidence IEA]; Interacting selectively with any protein or protein complex (a complex of two or more proteins that may include other nonprotein molecules) [goid 5515] [evidence IEA]	DKFZp564P2063; W80; MAEG	Homo sapiens
ILMN_1716608	NGF	NM_002506.2	4803	-4.08095	-2.30802	8.97261	10.3681	11.0015	11.5748	471.656	1327.2	2027.64	3221.2	Signaling molecule -> Growth factor -> Neurotrophic factor	Signal transduction -> Cell surface receptor mediated signal transduction -> Receptor protein tyrosine kinase signaling pathway;Signal transduction -> Cell communication -> Ligand-mediated signaling;Developmental processes -> Ectoderm development -> Neurogenesis	NM_002506.2	NGF	NM_002506.2	NGF	1	Homo sapiens nerve growth factor (beta polypeptide) (NGF), mRNA.	NGF; MGC161428; HSAN5; Beta-NGF; MGC161426; NGFB	4230369	RefSeq	ILMN_18062	NM_002506.2	NM_002506.2		4803	70995318	NP_002497.2	4230369	S	771	GTACCACGACTCACACCTTTGTCAAGGCGCTGACCATGGATGGCAAGCAG	-	115828765-115828814	1p13.2a	The space external to the outermost structure of a cell. For cells without external protective or external encapsulating structures this refers to space outside of the plasma membrane. This term covers the host cell environment outside an intracellular parasite [goid 5576] [evidence IEA]; The space external to the outermost structure of a cell. For cells without external protective or external en…	The series of molecular signals generated as a consequence of a transmembrane receptor tyrosine kinase binding to its physiological ligand [goid 7169] [pmid 16939974] [evidence EXP]; A series of molecular signals within the cell that are mediated by a member of the Ras superfamily of proteins switching to a GTP-bound active state [goid 7265] [pmid 11520933] [evidence EXP]; The process whose speci…	[goid 5057] [evidence IEA]; Interacting selectively with the nerve growth factor receptor [goid 5163] [pmid 14985763] [evidence IPI]; The function that stimulates a cell to grow or proliferate. Most growth factors have other actions besides the induction of cell growth or proliferation [goid 8083] [evidence IEA]	NGF; MGC161428; HSAN5; Beta-NGF; MGC161426; NGFB	Homo sapiens
ILMN_1717639	SIK1	NM_173354.3	150094	2.05683	2.53289	7.83	9.2293	6.78958	7.88851	216.194	604.512	114.772	244.856	Kinase -> Protein kinase -> Non-receptor serine/threonine protein kinase	Protein metabolism and modification -> Protein modification -> Protein phosphorylation;Cell cycle -> Cell cycle control	NM_173354.3	SIK1	NM_173354.2	SIK1	21	Homo sapiens salt-inducible kinase 1 (SIK1), mRNA.	SIK; MSK; SIK1	1690678	RefSeq	ILMN_23486	NM_173354.3	NM_173354.3		150094	116256470	NP_775490.2	1690678	S	4225	CCATCTTGGGGCAGCCAGGCCCTTGCCTTCATTTTTACAGAGGTAGCACA	-	44834826-44834875	21q22.3c				MSK; SIK	Homo sapiens
ILMN_1717990	CALD1	NM_033138.2	800	-2.19905	-2.61615	9.84924	10.0536	10.9861	11.4411	871.016	1069.35	2002.1	2923.24	Cytoskeletal protein -> Actin family cytoskeletal protein -> Non-motor actin binding protein	Cell cycle -> Mitosis;Cell structure and motility -> Cell structure	NM_033138.2	CALD1	NM_033138.2	CALD1	7	Homo sapiens caldesmon 1 (CALD1), transcript variant 1, mRNA.	L-CAD; CDM; MGC21352; NAG22; H-CAD	5890064	RefSeq	ILMN_29896	NM_033138.2	NM_033138.2		800	44680104	NP_149129.2	5890064	I	1231	GAAGAGGAAGACAAGGAAAGAGCTGAGGCAGAGAGGGCAAGGTTGGAAGC	+	134268832-134268881	7q33b	Any of the various filamentous elements that form the internal framework of cells, and typically remain after treatment of the cells with mild detergent to remove membrane constituents and soluble components of the cytoplasm. The term embraces intermediate filaments, microfilaments, microtubules, the microtrabecular lattice, and other structures characterized by a polymeric filamentous nature and…	Any process involved in the controlled movement of a cell [goid 6928] [pmid 16130169] [evidence TAS]; A process whereby force is generated within muscle tissue, resulting in a change in muscle geometry. Force generation involves a chemo-mechanical energy conversion step. The chemo-mechanical energy conversion step is carried out by the actin/myosin complex activity, which generates force through …	Interacting selectively with monomeric or multimeric forms of actin, including actin filaments [goid 3779] [pmid 1555769] [evidence TAS]; Interacting selectively with calmodulin, a calcium-binding protein with many roles, both in the calcium-bound and calcium-free states [goid 5516] [pmid 1555769] [evidence TAS]; Interacting selectively with tropomyosin, a protein associated with actin filaments …	L-CAD; CDM; MGC21352; NAG22; H-CAD	Homo sapiens
ILMN_1718182	THRA	NM_003250.4	7067	-3.05741	-5.10982	11.4393	11.1947	13.0516	13.548	2630.43	2364.83	8834.13	12418.7	Receptor -> Nuclear hormone receptor;Transcription factor -> Nuclear hormone receptor	Nucleoside, nucleotide and nucleic acid metabolism -> mRNA transcription -> mRNA transcription regulation;Signal transduction -> Cell communication -> Steroid hormone-mediated signaling;Sensory perception;Developmental processes	NM_003250.4	THRA	NM_003250.4	THRA	17	Homo sapiens thyroid hormone receptor, alpha (erythroblastic leukemia viral (v-erb-a) oncogene homolog, avian) (THRA), transcript variant 2, mRNA.	NR1A1; THRA1; THRA2; ERB-T-1; ERBA; ERBA1; c-ERBA-1; AR7; MGC43240; MGC000261; EAR7	7380047	RefSeq	ILMN_17821	NM_003250.4	NM_003250.4		7067	40806158	NP_003241.2	7380047	I	2215	CCCCAACTCAAGTGTCACCTCCTTCCCCAGCTCCCCCAGGCAGAAATAGT	+	35503420-35503469	17q21.1b-q21.1c	A membrane-bounded organelle of eukaryotic cells in which chromosomes are housed and replicated. In most cells, the nucleus contains all of the cell's chromosomes except the organellar chromosomes, and is the site of RNA synthesis and processing. In some species, or in specialized cell types, RNA metabolism or DNA replication may be absent [goid 5634] [evidence IEA]	The condensation of mesenchymal cells that have been committed to differentiate into chondrocytes [goid 1502] [evidence IEA]; The formation of bone or of a bony substance, or the conversion of fibrous tissue or of cartilage into bone or a bony substance [goid 1503] [evidence IEA]; Any process that modulates the frequency, rate or extent of DNA-dependent transcription [goid 6355] [evidence IEA]; T…	The function of binding to a specific DNA sequence in order to modulate transcription. The transcription factor may or may not also interact selectively with a protein or macromolecular complex [goid 3700] [pmid 2879242] [evidence TAS]; Combining with a steroid hormone to initiate a change in cell activity [goid 3707] [evidence IEA]; Combining with thyroid hormone to initiate a change in cell act…	NR1A1; THRA1; THRA2; ERB-T-1; ERBA; ERBA1; c-ERBA-1; AR7; MGC43240; MGC000261; EAR7	Homo sapiens
ILMN_1718514	PSG6	NM_001031850.2	5675	-5.05747	-16.753	8.32911	7.51733	10.6675	11.5837	304.626	184.74	1625.76	3238.89	Cell adhesion molecule -> CAM family adhesion molecule	Signal transduction -> Cell communication -> Cell adhesion-mediated signaling;Cell adhesion	NM_001031850.2	PSG6	NM_001031850.1	PSG6	19	Homo sapiens pregnancy specific beta-1-glycoprotein 6 (PSG6), transcript variant 2, mRNA.	PSG10	5960392	RefSeq	ILMN_181180	NM_001031850.2	NM_001031850.2		5675	141802170	NP_001027020.1	5960392	I	1619	CTCTATCTGAGTGCCCCAGAATTGGGAAACTATTCATGAGTATTCATAGG	-	48098109-48098158	19q13.31a	The space external to the outermost structure of a cell. For cells without external protective or external encapsulating structures this refers to space outside of the plasma membrane. This term covers the host cell environment outside an intracellular parasite [goid 5576] [evidence IEA]	The set of physiological processes that allow an embryo or foetus to develop within the body of a female animal. It covers the time from fertilization of a female ovum by a male spermatozoon until birth [goid 7565] [pmid 1690992] [evidence TAS]		PSG10	Homo sapiens
ILMN_1719641	SMOC2	NM_022138.1	64094	-2.29151	-13.79	7.62841	9.68162	8.82471	13.4672	188.007	824.791	451.422	11687.2	Select calcium binding protein -> Other select calcium binding proteins	Biological process unclassified	NM_022138.1	SMOC2	NM_022138.1	SMOC2	6	Homo sapiens SPARC related modular calcium binding 2 (SMOC2), mRNA.	dJ421D16.1; MSTP140; bA37D8.1; SMAP2; bA270C4A.1; SMOC-2; MST117; MSTP117	2630437	RefSeq	ILMN_4650	NM_022138.1	NM_022138.1		64094	24308276	NP_071421.1	2630437	S	2580	AGGGCACCCAGTGTCTTAAGGAACCATTTGGAGGACAGTCTGAGAGCAGG	+	168810229-168810278	6q27d-q27e	The space external to the outermost structure of a cell. For cells without external protective or external encapsulating structures this refers to space outside of the plasma membrane. This term covers the host cell environment outside an intracellular parasite [goid 5576] [evidence IEA]; A layer consisting mainly of proteins (especially collagen) and glycosaminoglycans (mostly as proteoglycans) …		Interacting selectively with calcium ions (Ca2+) [goid 5509] [evidence IEA]; Interacting selectively with calcium ions (Ca2+) [goid 5509] [evidence IEA]; Interacting selectively with calcium ions (Ca2+) [goid 5509] [evidence IEA]	dJ421D16.1; MSTP140; bA37D8.1; SMAP2; bA270C4A.1; SMOC-2; MST117; MSTP117	Homo sapiens
ILMN_1720604	ARSG	NM_014960.2	22901	2.03786	3.35719	8.83403	9.1644	7.80698	7.41714	429.067	578.213	226.655	173.657	Hydrolase -> Other hydrolase	Lipid, fatty acid and steroid metabolism -> Phospholipid metabolism;Sulfur metabolism	NM_014960.2	ARSG	NM_014960.2	ARSG	17	Homo sapiens arylsulfatase G (ARSG), mRNA.	KIAA1001	3190753	RefSeq	ILMN_769	NM_014960.2	NM_014960.2		22901	45430056	NP_055775.2	3190753	S	1739	GTTAGCCTTGCATATCCCTTCTGTATCCTGTCCCTCCTCCACGCCGACCC	+	63928321-63928370	17q24.2c	The irregular network of unit membranes, visible only by electron microscopy, that occurs in the cytoplasm of many eukaryotic cells. The membranes form a complex meshwork of tubular channels, which are often expanded into slitlike cavities called cisternae. The ER takes two forms, rough (or granular), with ribosomes adhering to the outer surface, and smooth (with no ribosomes attached) [goid 5783…	The chemical reactions and pathways, including anabolism and catabolism, by which living organisms transform chemical substances. Metabolic processes typically transform small molecules, but also include macromolecular processes such as DNA repair and replication, and protein synthesis and degradation [goid 8152] [evidence IEA]	Catalysis of the reaction: a phenol sulfate + H2O = a phenol + SO4(2-) (sulfate) [goid 4065] [pmid 16174644] [evidence TAS]; Catalysis of the reaction: a phenol sulfate + H2O = a phenol + SO4(2-) (sulfate) [goid 4065] [pmid 12461688] [evidence IDA]; Catalysis of the reaction: CTP + dolichol = CDP + dolichyl phosphate [goid 4168] [pmid 12345] [evidence IDA]; Interacting selectively with calcium io…	KIAA1001	Homo sapiens
ILMN_1720889	SC4MOL	NM_001017369.1	6307	2.11393	3.26982	13.5494	13.8618	12.4695	12.1526	10888.7	15132.9	5760.11	4790.49	Oxidoreductase -> Oxidase	Lipid, fatty acid and steroid metabolism -> Steroid metabolism -> Cholesterol metabolism;Lipid, fatty acid and steroid metabolism -> Steroid metabolism -> Other steroid metabolism	NM_001017369.1	SC4MOL	NM_006745.3	SC4MOL	4	Homo sapiens sterol-C4-methyl oxidase-like (SC4MOL), transcript variant 2, mRNA.	MGC104344; ERG25; DESP4	5860348	RefSeq	ILMN_2901	NM_001017369.1	NM_001017369.1		6307	62865627	NP_001017369.1	5860348	A	1548	GCACCAAGAACTTCCATTCTAATCTAGAGCTGACCAGTTTGAGCTGATTC	+	166263920-166263969	4q32.3b	The irregular network of unit membranes, visible only by electron microscopy, that occurs in the cytoplasm of many eukaryotic cells. The membranes form a complex meshwork of tubular channels, which are often expanded into slitlike cavities called cisternae. The ER takes two forms, rough (or granular), with ribosomes adhering to the outer surface, and smooth (with no ribosomes attached) [goid 5783…	The chemical reactions and pathways, including anabolism and catabolism, by which living organisms transform chemical substances. Metabolic processes typically transform small molecules, but also include macromolecular processes such as DNA repair and replication, and protein synthesis and degradation [goid 8152] [evidence IEA]; The chemical reactions and pathways involving fatty acids, aliphatic…	Catalysis of a biochemical reaction at physiological temperatures. In biologically catalyzed reactions, the reactants are known as substrates, and the catalysts are naturally occurring macromolecular substances known as enzymes. Enzymes possess specific binding sites for substrates, and are usually composed wholly or largely of protein, but RNA that has catalytic activity (ribozyme) is often also…	MGC104344; ERG25; DESP4	Homo sapiens
ILMN_1721968	NOVA1	NM_002515.2	4857	2.32001	2.92085	9.0233	9.17343	7.80917	7.62704	488.457	581.169	227.013	205.183	Nucleic acid binding -> mRNA processing factor -> mRNA splicing factor	Nucleoside, nucleotide and nucleic acid metabolism -> Pre-mRNA processing -> mRNA splicing;Neuronal activities	NM_002515.2	NOVA1	NM_006491.2	NOVA1	14	Homo sapiens neuro-oncological ventral antigen 1 (NOVA1), transcript variant 1, mRNA.	Nova-1	2630717	RefSeq	ILMN_15951	NM_002515.2	NM_002515.2		4857	56549652	NP_002506.2	2630717	A	707	CAGAACCAGTCAGCATTCTACAACCCCAGACCACCGTTAATCCAGATCGC	-	26949191-26949240	14q12b	A membrane-bounded organelle of eukaryotic cells in which chromosomes are housed and replicated. In most cells, the nucleus contains all of the cell's chromosomes except the organellar chromosomes, and is the site of RNA synthesis and processing. In some species, or in specialized cell types, RNA metabolism or DNA replication may be absent [goid 5634] [pmid 18029348] [evidence IDA]; A membrane-bo…	The joining together of exons from one or more primary transcripts of nuclear messenger RNA (mRNA) and the excision of intron sequences, via a spliceosomal mechanism, so that mRNA consisting only of the joined exons is produced [goid 398] [evidence IEA]; The process of communication from a neuron to a target (neuron, muscle, or secretory cell) across a synapse [goid 7268] [pmid 8558240] [evidence…	Interacting selectively with pre-messenger RNA (pre-mRNA) or messenger RNA (mRNA) [goid 3729] [evidence IEA]; Interacting selectively with any protein or protein complex (a complex of two or more proteins that may include other nonprotein molecules) [goid 5515] [evidence IEA]	Nova-1	Homo sapiens
ILMN_1725314	GBP3	NM_018284.2	2635	-2.15485	-2.00929	8.94783	7.77943	10.0554	8.78612	463.943	220.756	1053.18	468.607	Select regulatory molecule -> G-protein -> Large G-protein	Immunity and defense -> Macrophage-mediated immunity;Immunity and defense -> Interferon-mediated immunity	NM_018284.2	GBP3	NM_018284.1	GBP3	1	Homo sapiens guanylate binding protein 3 (GBP3), mRNA.	DKFZp686L15228; DKFZp686E0974; FLJ10961	2350189	RefSeq	ILMN_3653	NM_018284.2	NM_018284.2		2635	112382371	NP_060754.2	2350189	S	2818	CCTGATTCTTAAAGGTCATACTTGAAATCCTGCCAATTTTCCCCAAAGGG	-	89472532-89472581	1p22.2c		Any immune system process that functions in the calibrated response of an organism to a potential internal or invasive threat [goid 6955] [evidence IEA]; Any immune system process that functions in the calibrated response of an organism to a potential internal or invasive threat [goid 6955] [evidence IEA]; Any immune system process that functions in the calibrated response of an organism to a pot…	Interacting selectively with a nucleotide, any compound consisting of a nucleoside that is esterified with (ortho)phosphate or an oligophosphate at any hydroxyl group on the ribose or deoxyribose moiety [goid 166] [evidence IEA]; Catalysis of the reaction: GTP + H2O = GDP + phosphate [goid 3924] [evidence IEA]; Interacting selectively with GTP, guanosine triphosphate [goid 5525] [evidence IEA]; C…	FLJ10961	Homo sapiens
ILMN_1726448	MMP1	NM_002421.2	4312	5.97913	45.8318	13.6709	14.7073	11.091	9.189	11837.9	27039.3	2147.93	620.586	Protease -> Metalloprotease;Extracellular matrix -> Other extracellular matrix	Protein metabolism and modification -> Proteolysis	NM_002421.2	MMP1	NM_002421.2	MMP1	11	Homo sapiens matrix metallopeptidase 1 (interstitial collagenase) (MMP1), mRNA.	CLG; CLGN	3360224	RefSeq	ILMN_26214	NM_002421.2	NM_002421.2		4312	13027798	NP_002412.1	3360224	S	1810	CAAGACAGAAAGAGACAGGAGACATGAGTCTTTGCCGGAGGAAAAGCAGC	-	102165974-102166023	11q22.2b	The space external to the outermost structure of a cell. For cells without external protective or external encapsulating structures this refers to space outside of the plasma membrane. This term covers the host cell environment outside an intracellular parasite [goid 5576] [evidence IEA]; A layer consisting mainly of proteins (especially collagen) and glycosaminoglycans (mostly as proteoglycans) …	The hydrolysis of a peptide bond or bonds within a protein [goid 6508] [pmid 2167156] [evidence TAS]; The chemical reactions and pathways, including anabolism and catabolism, by which living organisms transform chemical substances. Metabolic processes typically transform small molecules, but also include macromolecular processes such as DNA repair and replication, and protein synthesis and degrad…	Catalysis of the hydrolysis of internal, alpha-peptide bonds in a polypeptide chain by a mechanism in which water acts as a nucleophile, one or two metal ions hold the water molecule in place, and charged amino acid side chains are ligands for the metal ions [goid 4222] [pmid 3027129] [evidence TAS]; Interacting selectively with calcium ions (Ca2+) [goid 5509] [evidence IEA]; Catalysis of the hyd…	CLG; CLGN	Homo sapiens
ILMN_1726597	FAM65B	NM_015864.2	9750	3.02049	2.25575	10.201	9.66746	8.60624	8.49385	1110.23	816.138	386.918	381.087	Molecular function unclassified	Biological process unclassified	NM_015864.2	FAM65B	NM_015864.2	FAM65B	6	Homo sapiens family with sequence similarity 65, member B (FAM65B), transcript variant 2, mRNA.	FAM65B; KIAA0386; DIFF48; DIFF40; PL48	3450201	RefSeq	ILMN_21545	NM_015864.2	NM_015864.2		9750	14277689	NP_056948.2	3450201	S	2223	GGATCCCAGTGTGCCCATCCCTCAACCTCCTCAGTGATCAACTCATGGCC	-	24947735-24947784	6p22.2b	All of the contents of a cell excluding the plasma membrane and nucleus, but including other subcellular structures [goid 5737] [evidence IEA]; A semiautonomous, self replicating organelle that occurs in varying numbers, shapes, and sizes in the cytoplasm of virtually all eukaryotic cells. It is notably the site of tissue respiration [goid 5739] [evidence IEA]; Any of the various filamentous elem…	The biological process whose specific outcome is the progression of a multicellular organism over time from an initial condition (e.g. a zygote or a young adult) to a later condition (e.g. a multicellular animal or an aged adult) [goid 7275] [evidence IEA]; The developmental sequence of events leading to the formation of adult muscle that occurs in the anima. In vertebrate skeletal muscle the mai…	The selective, often stoichiometric, interaction of a molecule with one or more specific sites on another molecule [goid 5488] [evidence IEA]	FAM65B; KIAA0386; DIFF48; DIFF40; PL48	Homo sapiens
ILMN_1726720	NUSAP1	NM_018454.5	51203	-6.46575	-3.03207	8.0345	8.21714	10.7273	9.81745	248.407	300.059	1688.32	955.394	Molecular function unclassified	Biological process unclassified	NM_018454.5	NUSAP1	NM_016359.2	NUSAP1	15	Homo sapiens nucleolar and spindle associated protein 1 (NUSAP1), transcript variant 2, mRNA.	LNP; FLJ13421; SAPL; BM037; PRO0310p1; Q0310; ANKT	1500553	RefSeq	ILMN_26193	NM_018454.5	NM_018454.5		51203	59710090	NP_060924.4	1500553	A	2167	CTAGGCTTTGCTTAGTATCATGTCCATGTTTCCTTCACCTCAGTGGAGCT	+	39460433-39460482	15q15.1c	A membrane-bounded organelle of eukaryotic cells in which chromosomes are housed and replicated. In most cells, the nucleus contains all of the cell's chromosomes except the organellar chromosomes, and is the site of RNA synthesis and processing. In some species, or in specialized cell types, RNA metabolism or DNA replication may be absent [goid 5634] [evidence IEA]; All of the contents of a cell…	A cell cycle process that results in the division of the cytoplasm of a cell after mitosis, resulting in the separation of the original cell into two daughter cells [goid 281] [pmid 12963707] [evidence IDA]; The progression of biochemical and morphological phases and events that occur in a cell during successive cell replication or nuclear replication events. Canonically, the cell cycle comprises…	Interacting selectively with DNA (deoxyribonucleic acid) [goid 3677] [evidence IEA]	LNP; FLJ13421; SAPL; BM037; PRO0310p1; Q0310; ANKT	Homo sapiens
ILMN_1727271	WARS	NM_173701.1	7453	-2.47331	-2.62841	9.68471	9.73188	10.9912	11.1261	774.181	852.648	2008.67	2364.39	Synthase and synthetase -> Synthetase -> Aminoacyl-tRNA synthetase;Ligase	Protein metabolism and modification -> Amino acid activation	NM_173701.1	WARS	NM_213646.1	WARS	14	Homo sapiens tryptophanyl-tRNA synthetase (WARS), transcript variant 2, mRNA.	IFI53; IFP53; GAMMA-2	3710068	RefSeq	ILMN_26365	NM_173701.1	NM_173701.1		7453	47419915	NP_776049.1	3710068	A	2363	AGTCCTGGCCTCCGCAGATGCTTCATTTTGACCCTTGGCTGCAGTGGAAG	-	100800372-100800421	14q32.2b	All of the contents of a cell excluding the plasma membrane and nucleus, but including other subcellular structures [goid 5737] [evidence IEA]; That fraction of cells, prepared by disruptive biochemical methods, that is soluble in water [goid 5625] [pmid 1761529] [evidence TAS]; All of the contents of a cell excluding the plasma membrane and nucleus, but including other subcellular structures [go…	The process of coupling tryptophan to tryptophanyl-tRNA, catalyzed by tryptophanyl-tRNA synthetase. In tRNA aminoacylation, the amino acid is first activated by linkage to AMP and then transferred to either the 2'- or the 3'-hydroxyl group of the 3'-adenosine residue of the tRNA [goid 6436] [evidence IEA]; The process of coupling tryptophan to tryptophanyl-tRNA, catalyzed by tryptophanyl-tRNA syn…	Interacting selectively with a nucleotide, any compound consisting of a nucleoside that is esterified with (ortho)phosphate or an oligophosphate at any hydroxyl group on the ribose or deoxyribose moiety [goid 166] [evidence IEA]; Catalysis of the reaction: ATP + L-tryptophan + tRNA(Trp) = AMP + diphosphate + L-tryptophanyl-tRNA(Trp) [goid 4830] [evidence IEA]; Interacting selectively with ATP, ad…	IFI53; IFP53; GAMMA-2	Homo sapiens
ILMN_1727532	OLFML3	NM_020190.2	56944	-2.20928	-3.52196	11.3985	10.9442	12.5421	12.7606	2560.19	1982.51	6086.22	7302.32	Receptor	Signal transduction -> Cell surface receptor mediated signal transduction	NM_020190.2	OLFML3	NM_020190.2	OLFML3	1	Homo sapiens olfactomedin-like 3 (OLFML3), mRNA.	OLF44; HNOEL-iso	3180070	RefSeq	ILMN_20333	NM_020190.2	NM_020190.2		56944	50593011	NP_064575.1	3180070	S	1523	AGAGCCCGAAGAGTCAAAACCCTCAATGTTCCCTCCTGCTCTCCTGCCCC	+	114326107-114326156	1p13.2b	The space external to the outermost structure of a cell. For cells without external protective or external encapsulating structures this refers to space outside of the plasma membrane. This term covers the host cell environment outside an intracellular parasite [goid 5576] [evidence IEA]			OLF44; HNOEL-iso	Homo sapiens
ILMN_1727778	NTNG1	NM_014917.2	22854	2.42388	4.75646	8.97211	9.94634	7.69479	7.69645	471.551	997.044	209.451	214.301	Extracellular matrix -> Extracellular matrix linker protein	Signal transduction -> Cell communication -> Extracellular matrix protein-mediated signaling;Neuronal activities;Developmental processes -> Ectoderm development -> Neurogenesis	NM_014917.2	NTNG1	NM_014917.2	NTNG1	1	Homo sapiens netrin G1 (NTNG1), transcript variant 3, mRNA.	Lmnt1; KIAA0976	4390333	RefSeq	ILMN_2708	NM_014917.2	NM_014917.2		22854	54312077	NP_055732.2	4390333	S	2494	CCCCCTCTAAAAGCGCAAGCCAGTCATACCCCTGTATATCTTAGCAGCAC	+	107739455-107739471:107751827-107751853:107824756-107824761	1p13.3d	A layer consisting mainly of proteins (especially collagen) and glycosaminoglycans (mostly as proteoglycans) that forms a sheet underlying or overlying cells such as endothelial and epithelial cells. The proteins are secreted by cells in the vicinity [goid 5578] [evidence IEA]; The membrane surrounding a cell that separates the cell from its external environment. It consists of a phospholipid bil…	The biological process whose specific outcome is the progression of a multicellular organism over time from an initial condition (e.g. a zygote or a young adult) to a later condition (e.g. a multicellular animal or an aged adult) [goid 7275] [evidence IEA]; The process whose specific outcome is the progression of nervous tissue over time, from its formation to its mature state [goid 7399] [eviden…	Interacting selectively with any protein or protein complex (a complex of two or more proteins that may include other nonprotein molecules) [goid 5515] [pmid 14595443] [evidence IPI]	Lmnt1; KIAA0976	Homo sapiens
ILMN_1728734	PSG5	NM_002781.2	5673	-6.19069	-24.8789	9.05589	8.56478	11.686	13.2016	500.716	380.696	3301.08	9673.41	Cell adhesion molecule -> CAM family adhesion molecule	Signal transduction -> Cell communication -> Cell adhesion-mediated signaling;Cell adhesion	NM_002781.2	PSG5	NM_002781.2	PSG5	19	Homo sapiens pregnancy specific beta-1-glycoprotein 5 (PSG5), mRNA.	PSG; FL-NCA-3	6350471	RefSeq	ILMN_21422	NM_002781.2	NM_002781.2		5673	21361295	NP_002772.2	6350471	S	1043	CATGACAGTCGAAGTCTCTGCTCCTTCAGGAATAGGACGTCTTCCTCTCC	-	48366100-48366130:48371207-48371225	19q13.31a	The space external to the outermost structure of a cell. For cells without external protective or external encapsulating structures this refers to space outside of the plasma membrane. This term covers the host cell environment outside an intracellular parasite [goid 5576] [evidence IEA]	The set of physiological processes that allow an embryo or foetus to develop within the body of a female animal. It covers the time from fertilization of a female ovum by a male spermatozoon until birth [goid 7565] [pmid 1690992] [evidence TAS]		PSG; FL-NCA-3	Homo sapiens
ILMN_1728934	PRC1	NM_199413.1	9055	-4.32281	-2.19296	8.82049	9.06109	10.9325	10.194	425.609	535.937	1929.31	1245.1	Cytoskeletal protein -> Microtubule family cytoskeletal protein -> Non-motor microtubule binding protein	Cell cycle -> Mitosis -> Cytokinesis	NM_199413.1	PRC1	NM_003981.2	PRC1	15	Homo sapiens protein regulator of cytokinesis 1 (PRC1), transcript variant 2, mRNA.	MGC1671; ASE1; MGC3669	2070494	RefSeq	ILMN_22512	NM_199413.1	NM_199413.1		9055	40807442	NP_955445.1	2070494	A	2789	CATGTCACTACTGGGGAGGTGTTCCTGCTCTAGCTTCCACGATGAGGCGC	-	91509500-91509549	15q26.1c	A membrane-bounded organelle of eukaryotic cells in which chromosomes are housed and replicated. In most cells, the nucleus contains all of the cell's chromosomes except the organellar chromosomes, and is the site of RNA synthesis and processing. In some species, or in specialized cell types, RNA metabolism or DNA replication may be absent [goid 5634] [pmid 9885575] [evidence TAS]; All of the con…	Lengthening of the distance between poles of the mitotic spindle [goid 22] [pmid 9885575] [evidence TAS]; A cellular process resulting in the division of the cytoplasm of a cell and its separation into two daughter cells. Cytokinesis usually occurs after growth, replication, and segregation of cellular components [goid 910] [pmid 9885575] [evidence TAS]; The progression of biochemical and morphol…	Interacting selectively with any protein or protein complex (a complex of two or more proteins that may include other nonprotein molecules) [goid 5515] [pmid 14744859] [evidence IPI]	MGC1671; ASE1; MGC3669	Homo sapiens
ILMN_1730291	ATP1B1	NM_001677.3	481	-2.01639	-3.13926	9.64763	9.19316	10.6594	10.8436	755.678	589.651	1616.77	1958.24	Transporter -> Cation transporter	Transport -> Ion transport -> Cation transport	NM_001677.3	ATP1B1	NM_001677.3	ATP1B1	1	Homo sapiens ATPase, Na+/K+ transporting, beta 1 polypeptide (ATP1B1), transcript variant 1, mRNA.	MGC1798; ATP1B	6060482	RefSeq	ILMN_25542	NM_001677.3	NM_001677.3		481	49574487	NP_001668.1	6060482	I	1545	GGCCCATCGATGAGCATTTTTAACATACTCCATAGTCTTTTCCTGTGGTG	+	167367929-167367978	1q24.2b	The membrane surrounding a cell that separates the cell from its external environment. It consists of a phospholipid bilayer and associated proteins [goid 5886] [evidence IEA]; Sodium:potassium-exchanging ATPases are tetrameric proteins, consisting of two large alpha subunits and two smaller beta subunits. The alpha subunits bear the active site and penetrate the membrane, while the beta subunits…	The directed movement of charged atoms or small charged molecules into, out of, within or between cells [goid 6811] [evidence IEA]; The directed movement of potassium ions (K+) into, out of, within or between cells [goid 6813] [evidence IEA]; The directed movement of sodium ions (Na+) into, out of, within or between cells [goid 6814] [evidence IEA]	Catalysis of the transfer of a solute or solutes from one side of a membrane to the other according to the reaction: ATP + H2O + Na+(in) + K+(out) = ADP + phosphate + Na+(out) + K+(in) [goid 5391] [pmid 2559024] [evidence TAS]; Interacting selectively with any protein or protein complex (a complex of two or more proteins that may include other nonprotein molecules) [goid 5515] [pmid 17947299] [ev…	MGC1798; ATP1B	Homo sapiens
ILMN_1731374	CPE	NM_001873.1	1363	2.40242	-3.27913	11.5578	10.7133	10.2933	12.4266	2855.01	1683.62	1241.43	5840.13	Protease -> Metalloprotease	Protein metabolism and modification -> Proteolysis	NM_001873.1	CPE	NM_001873.1	CPE	4	Homo sapiens carboxypeptidase E (CPE), mRNA.		5390687	RefSeq	ILMN_12337	NM_001873.1	NM_001873.1		1363	4503008	NP_001864.1	5390687	S	2110	GAAAAGGTTAACAGATACAGCTCGGAGTTGTGAGCACTCTACTGCAAGAC	+	166638605-166638654	4q32.3b	The space external to the outermost structure of a cell. For cells without external protective or external encapsulating structures this refers to space outside of the plasma membrane. This term covers the host cell environment outside an intracellular parasite [goid 5576] [evidence IEA]; The membrane surrounding a cell that separates the cell from its external environment. It consists of a phosp…	The covalent alteration of one or more amino acids occurring in proteins, peptides and nascent polypeptides (co-translational, post-translational modifications). Includes the modification of charged tRNAs that are destined to occur in a protein (pre-translation modification) [goid 6464] [pmid 2334405] [evidence NAS]; The hydrolysis of a peptide bond or bonds within a protein [goid 6508] [evidence…	Catalysis of the hydrolysis of C-terminal amino acid residues from a polypeptide chain by a mechanism in which water acts as a nucleophile, one or two metal ions hold the water molecule in place, and charged amino acid side chains are ligands for the metal ions [goid 4181] [evidence IEA]; Catalysis of the hydrolysis of a peptide bond. A peptide bond is a covalent bond formed when the carbon atom …		Homo sapiens
ILMN_1733042	BCAS1	NM_003657.1	8537	4.52246	4.88427	10.7886	9.97312	8.61151	7.68498	1655.37	1015.59	388.371	213.236	Molecular function unclassified	Biological process unclassified	NM_003657.1	BCAS1	NM_003657.1	BCAS1	20	Homo sapiens breast carcinoma amplified sequence 1 (BCAS1), mRNA.	AIBC1; NABC1	670372	RefSeq	ILMN_8269	NM_003657.1	NM_003657.1		8537	4502372	NP_003648.1	670372	S	1905	GCCACCAAGATGTGTTCTCCTTACTCCATCTCCTCCCCAAACACGCTCCA	-	51994785-51994834	20q13.2c	All of the contents of a cell excluding the plasma membrane and nucleus, but including other subcellular structures [goid 5737] [evidence IEA]		Interacting selectively with any protein or protein complex (a complex of two or more proteins that may include other nonprotein molecules) [goid 5515] [pmid 17353931] [evidence IPI]	AIBC1; NABC1	Homo sapiens
ILMN_1733415	MFAP5	NM_003480.2	8076	-2.40468	-5.59077	10.1139	11.6775	11.3797	14.1605	1041.35	3289.86	2644.01	19306.2	Extracellular matrix -> Extracellular matrix glycoprotein	Cell structure and motility	NM_003480.2	MFAP5	NM_003480.2	MFAP5	12	Homo sapiens microfibrillar associated protein 5 (MFAP5), mRNA.	MAGP2; MP25	2570154	RefSeq	ILMN_19364	NM_003480.2	NM_003480.2		8076	46359073	NP_003471.1	2570154	S	2739	TCACGAACTTGACCCTCCTACTCCACATTGCAACATTTCCATCAGACAGC	-	8798633-8798682	12p13.31b	Extracellular matrix components occurring independently or along with elastin. Thought to have force-bearing functions in tendon. In addition to fibrillins, microfibrils may contain other associated proteins [goid 1527] [evidence IEA]; The space external to the outermost structure of a cell. For cells without external protective or external encapsulating structures this refers to space outside of…		The action of a molecule that contributes to the structural integrity of the extracellular matrix [goid 5201] [pmid 8557636] [evidence TAS]	MAGP2; MP25	Homo sapiens
ILMN_1733669	CDH18	NM_004934.2	1016	-3.1114	-5.60676	8.20957	7.41864	9.84713	9.90581	279.819	175.917	914.297	1018.23	Cell adhesion molecule -> Cadherin	Signal transduction -> Cell communication -> Cell adhesion-mediated signaling;Cell adhesion	NM_004934.2	CDH18	NM_004934.2	CDH18	5	Homo sapiens cadherin 18, type 2 (CDH18), mRNA.	EY-CADHERIN; CDH14; CDH14L; CDH24	7330561	RefSeq	ILMN_7663	NM_004934.2	NM_004934.2		1016	16445394	NP_004925.1	7330561	S	2592	GCCTATGAGGGTCAGAGATCAGAAGCTGGGTCTATCAGCTCGCTGGATTC	-	19607502-19607551	5p14.3d	The membrane surrounding a cell that separates the cell from its external environment. It consists of a phospholipid bilayer and associated proteins [goid 5886] [evidence IEA]; Penetrating at least one phospholipid bilayer of a membrane. May also refer to the state of being buried in the bilayer with no exposure outside the bilayer. When used to describe a protein, indicates that all or part of t…	The attachment of a cell, either to another cell or to an underlying substrate such as the extracellular matrix, via cell adhesion molecules [goid 7155] [evidence IEA]; The attachment of an adhesion molecule in one cell to an identical molecule in an adjacent cell [goid 7156] [evidence IEA]	Interacting selectively with calcium ions (Ca2+) [goid 5509] [evidence IEA]; Interacting selectively with any protein or protein complex (a complex of two or more proteins that may include other nonprotein molecules) [goid 5515] [evidence IEA]	EY-CADHERIN; CDH14; CDH14L; CDH24	Homo sapiens
ILMN_1733756	COL12A1	NM_080645.2	1303	-5.52769	-4.00901	10.4415	12.9499	12.9082	14.9532	1312.41	8040.02	7849.78	32740	Extracellular matrix -> Extracellular matrix structural protein	Signal transduction -> Cell communication;Cell adhesion;Developmental processes -> Mesoderm development -> Skeletal development;Cell structure and motility -> Cell structure	NM_080645.2	COL12A1	NM_080645.1	COL12A1	6	Homo sapiens collagen, type XII, alpha 1 (COL12A1), transcript variant short, mRNA.	BA209D8.1; DJ234P15.1; COL12A1L	3060095	RefSeq	ILMN_12229	NM_080645.2	NM_080645.2		1303	93141048	NP_542376.2	3060095	A	7470	GAGAGAACATGCCGTGTGCCTTTAGTTAGCACAGCGGGCAGCCTCAGTGA	-	75852960-75852982:75851748-75851774	6q13c-q14.1a	The space external to the outermost structure of a cell. For cells without external protective or external encapsulating structures this refers to space outside of the plasma membrane. This term covers the host cell environment outside an intracellular parasite [goid 5576] [evidence IEA]; A layer consisting mainly of proteins (especially collagen) and glycosaminoglycans (mostly as proteoglycans) …	The process whose specific outcome is the progression of the skeleton over time, from its formation to the mature structure. The skeleton is the bony framework of the body in vertebrates (endoskeleton) or the hard outer envelope of insects (exoskeleton or dermoskeleton) [goid 1501] [pmid 3476925] [evidence TAS]; The attachment of a cell, either to another cell or to an underlying substrate such a…	The action of a molecule that contributes to the structural integrity of a complex or assembly within or outside a cell [goid 5198] [evidence IEA]; Interacting selectively with any protein or protein complex (a complex of two or more proteins that may include other nonprotein molecules) [goid 5515] [evidence IEA]; A constituent of the extracellular matrix that enables the matrix to resist longitu…	BA209D8.1; DJ234P15.1; COL12A1L	Homo sapiens
ILMN_1734611	BDKRB1	NM_000710.2	623	-2.14969	2.40033	10.356	9.69054	11.4602	8.42731	1238.16	829.408	2799.41	364.414	Receptor -> G-protein coupled receptor	Signal transduction -> Cell surface receptor mediated signal transduction -> G-protein mediated signaling;Signal transduction -> Cell communication -> Ligand-mediated signaling;Muscle contraction;Sensory perception -> Pain sensation;Blood circulation and gas exchange -> Other blood circulation and gas exchange activity	NM_000710.2	BDKRB1	NM_000710.2	BDKRB1	14	Homo sapiens bradykinin receptor B1 (BDKRB1), mRNA.	BKR1; B1BKR; BKB1R; B1R; BRADYB1	6940500	RefSeq	ILMN_24608	NM_000710.2	NM_000710.2		623	20544171	NP_000701.2	6940500	S	962	ATCCTCACGCTCGTGGTTGCCTTCCTGGTCTGCTGGGCCCCTTACCACTT	+	95800526-95800575	14q32.2a	The irregular network of unit membranes, visible only by electron microscopy, that occurs in the cytoplasm of many eukaryotic cells. The membranes form a complex meshwork of tubular channels, which are often expanded into slitlike cavities called cisternae. The ER takes two forms, rough (or granular), with ribosomes adhering to the outer surface, and smooth (with no ribosomes attached) [goid 5783…	The cascade of processes by which a signal interacts with a receptor, causing a change in the level or activity of a second messenger or other downstream target, and ultimately effecting a change in the functioning of the cell [goid 7165] [evidence IEA]; The series of molecular signals generated as a consequence of a G-protein coupled receptor binding to its physiological ligand [goid 7186] [evid…	Combining with an extracellular or intracellular messenger to initiate a change in cell activity [goid 4872] [evidence IEA]; Combining with bradykinin to initiate a change in cell activity [goid 4947] [pmid 10422787] [evidence TAS]	BKR1; B1BKR; BKB1R; B1R; BRADYB1	Homo sapiens
ILMN_1735461	DDX21	NM_004728.2	9188	2.05522	2.14923	12.1344	12.614	11.0951	11.5102	4174.1	6352.15	2154.69	3070.69	Nucleic acid binding -> Helicase -> RNA helicase	Nucleoside, nucleotide and nucleic acid metabolism	NM_004728.2	DDX21	NM_004728.2	DDX21	10	Homo sapiens DEAD (Asp-Glu-Ala-Asp) box polypeptide 21 (DDX21), mRNA.	RH-II/GU; GUA; GURDB; RH-II/GuA; DKFZp686F21172	2750719	RefSeq	ILMN_15415	NM_004728.2	NM_004728.2		9188	50659094	NP_004719.2	2750719	S	4018	CAGTTCTGTCCTTGAATCCCGACTAGATATTTCTTGCCCTCTGGTCTCAG	+	70414150-70414199	10q21.3e	A membrane-bounded organelle of eukaryotic cells in which chromosomes are housed and replicated. In most cells, the nucleus contains all of the cell's chromosomes except the organellar chromosomes, and is the site of RNA synthesis and processing. In some species, or in specialized cell types, RNA metabolism or DNA replication may be absent [goid 5634] [evidence IEA]; A small, dense body one or mo…		Interacting selectively with a nucleotide, any compound consisting of a nucleoside that is esterified with (ortho)phosphate or an oligophosphate at any hydroxyl group on the ribose or deoxyribose moiety [goid 166] [evidence IEA]; Interacting selectively with an RNA molecule or a portion thereof [goid 3723] [evidence IEA]; Catalysis of the reaction: ATP + H2O = ADP + phosphate, driving the unwindi…	RH-II/GU; GUA; GURDB; RH-II/GuA; DKFZp686F21172	Homo sapiens
ILMN_1736939	UGCG	NM_003358.1	7357	-2.99992	-2.00685	9.57757	10.8717	11.1625	11.8766	718.933	1886.42	2264.06	3952.53	Transferase -> Glycosyltransferase	Lipid, fatty acid and steroid metabolism -> Lipid metabolism	NM_003358.1	UGCG	NM_003358.1	UGCG	9	Homo sapiens UDP-glucose ceramide glucosyltransferase (UGCG), mRNA.	GCS	3800647	RefSeq	ILMN_26228	NM_003358.1	NM_003358.1		7357	4507810	NP_003349.1	3800647	S	1409	AAGCTGGAGAACTGGTCGCTACAGATTACGCTGTGGGGGTACAGCAGAGG	+	113735032-113735081	9q31.3b	That fraction of cells, prepared by disruptive biochemical methods, that includes the plasma and other membranes [goid 5624] [pmid 8643456] [evidence TAS]; The irregular network of unit membranes, visible only by electron microscopy, that occurs in the cytoplasm of many eukaryotic cells. The membranes form a complex meshwork of tubular channels, which are often expanded into slitlike cavities cal…	The chemical reactions and pathways resulting in the formation of glucosylceramides, any compound formed by the replacement of the glycosidic hydroxyl group of a cyclic form of glucose by a ceramide group [goid 6679] [pmid 8643456] [evidence TAS]; The chemical reactions and pathways resulting in the formation of glycosphingolipid, a compound with residues of sphingoid and at least one monosacchar…	Catalysis of the reaction: UDP-glucose + N-acylsphingosine = UDP + D-glucosyl-N-acylsphingosine [goid 8120] [pmid 8643456] [evidence TAS]; Catalysis of the transfer of a glycosyl group from one compound (donor) to another (acceptor) [goid 16757] [evidence IEA]	GCS	Homo sapiens
ILMN_1737650	DIO2	NM_001007023.2	1734	-2.09525	-4.55619	7.4684	7.89581	8.53552	10.0836	168.484	240.369	367.804	1152.41	Hydrolase	Other metabolism	NM_001007023.2	DIO2	NM_001007023.1	DIO2	14	Homo sapiens deiodinase, iodothyronine, type II (DIO2), transcript variant 3, mRNA.	D2; 5DII; SelY; TXDI2	2190326	RefSeq	ILMN_21050	NM_001007023.2	NM_001007023.2		1734	148277092	NP_001007024.1	2190326	A	5767	CGCCCGAAGAGGGAGACAGAGATGTGCAGAGTTGACCAGTGTGCGGATGA	-	80664173-80664222	14q31.1b	Double layer of lipid molecules that encloses all cells, and, in eukaryotes, many organelles; may be a single or double lipid bilayer; also includes associated proteins [goid 16020] [pmid 9837913] [evidence IC ]; Penetrating at least one phospholipid bilayer of a membrane. May also refer to the state of being buried in the bilayer with no exposure outside the bilayer. When used to describe a prot…	The incorporation of selenocysteine into a peptide; uses a special tRNA that recognizes the UGA codon as selenocysteine, rather than as a termination codon. Selenocysteine is synthesized from serine before its incorporation, it is not a posttranslational modification of peptidyl-cysteine [goid 1514] [pmid 9837913] [evidence NAS]; The formation of either of the compounds secreted by the thyroid gl…	Catalysis of the reaction: 3,5,3'-L-triiodo-L-thyronine + iodide + acceptor + H+ = L-thyroxine + donor-H2 [goid 4800] [pmid 9837913] [evidence TAS]; Interacting selectively with selenium (Se) [goid 8430] [pmid 9837913] [evidence IC ]	D2; 5DII; SelY; TXDI2	Homo sapiens
ILMN_1738147	NES	NM_006617.1	10763	2.15599	2.01048	8.91808	8.99227	7.80973	7.98473	454.328	511.149	227.12	264.218	Cytoskeletal protein -> Intermediate filament;Miscellaneous function -> Structural protein	Cell structure and motility -> Cell structure	NM_006617.1	NES	NM_006617.1	NES	1	Homo sapiens nestin (NES), mRNA.	FLJ21841; Nbla00170	670278	RefSeq	ILMN_179900	NM_006617.1	NM_006617.1		10763	38176299	NP_006608.1	670278	S	5345	TGACATGCTGGCTTTTGTGCCCAAGCTCACCAGCCCTGCGCCACCTCACT	-	156638718-156638767	1q23.1a	A cytoskeletal structure that forms a distinct elongated structure, characteristically 10 nm in diameter, that occurs in the cytoplasm of eukaryotic cells. Intermediate filaments form a fibrous system, composed of chemically heterogeneous subunits and involved in mechanically integrating the various components of the cytoplasmic space. Intermediate filaments may be divided into five chemically di…	The process whose specific outcome is the progression of the central nervous system over time, from its formation to the mature structure. The central nervous system is the core nervous system that serves an integrating and coordinating function. In vertebrates it consists of the brain, spinal cord and spinal nerves. In those invertebrates with a central nervous system it typically consists of a …	The action of a molecule that contributes to the structural integrity of a complex or assembly within or outside a cell [goid 5198] [evidence IEA]; The action of a molecule that contributes to the structural integrity of a complex or assembly within or outside a cell [goid 5198] [evidence IEA]	FLJ21841; Nbla00170	Homo sapiens
ILMN_1739521	NLGN1	NM_014932.2	22871	-2.3842	-2.53406	8.91803	8.09247	10.1715	9.43393	454.311	274.613	1147.23	736.237	Signaling molecule -> Other signaling molecule	Signal transduction -> Cell communication -> Cell adhesion-mediated signaling;Cell adhesion;Neuronal activities;Developmental processes -> Ectoderm development -> Neurogenesis	NM_014932.2	NLGN1	NM_014932.2	NLGN1	3	Homo sapiens neuroligin 1 (NLGN1), mRNA.	KIAA1070; MGC45115	1660037	RefSeq	ILMN_15512	NM_014932.2	NM_014932.2		22871	31317253	NP_055747.1	1660037	S	4562	GATGGAACCAACTTTGTACATCTTGGCCATGTCACTGGTCATTGTGTGAA	+	174000760-174000809	3q26.31b-q26.31c	The membrane surrounding a cell that separates the cell from its external environment. It consists of a phospholipid bilayer and associated proteins [goid 5886] [evidence IEA]; Penetrating at least one phospholipid bilayer of a plasma membrane. May also refer to the state of being buried in the bilayer with no exposure outside the bilayer [goid 5887] [evidence ISS]; A specialized region of connec…	The process of targeting specific proteins to particular membrane-bounded subcellular organelles. Usually requires an organelle specific protein sequence motif [goid 6605] [evidence ISS]; The attachment of a cell, either to another cell or to an underlying substrate such as the extracellular matrix, via cell adhesion molecules [goid 7155] [evidence IEA]; The biosynthesis of a synapse [goid 7416] …	Interacting selectively with neurexins, synaptic cell surface proteins related to latrotoxin receptor, laminin and agrin. Neurexins act as cell recognition molecules at nerve terminals [goid 42043] [evidence ISS]	KIAA1070; MGC45115	Homo sapiens
ILMN_1741727	QPCT	NM_012413.3	25797	2.21375	2.25087	12.5878	12.848	11.4413	11.6775	5618.64	7482.85	2770.84	3463.7	Transferase -> Other transferase	Amino acid metabolism -> Amino acid biosynthesis;Protein metabolism and modification -> Protein modification	NM_012413.3	QPCT	NM_012413.3	QPCT	2	Homo sapiens glutaminyl-peptide cyclotransferase (QPCT), mRNA.	QC; GCT	5570139	RefSeq	ILMN_6510	NM_012413.3	NM_012413.3		25797	68216098	NP_036545.1	5570139	S	1069	CAGTTCTGCATCTGATACCGTCTCCTTTCCCTGAAGTCTGGCACACCATG	+	37453335-37453384	2p22.2a		The covalent alteration of one or more amino acids occurring in proteins, peptides and nascent polypeptides (co-translational, post-translational modifications). Includes the modification of charged tRNAs that are destined to occur in a protein (pre-translation modification) [goid 6464] [pmid 7999256] [evidence TAS]; The hydrolysis of a peptide bond or bonds within a protein [goid 6508] [evidence…	Catalysis of the hydrolysis of a peptide bond. A peptide bond is a covalent bond formed when the carbon atom from the carboxyl group of one amino acid shares electrons with the nitrogen atom from the amino group of a second amino acid [goid 8233] [evidence IEA]; Interacting selectively with zinc (Zn) ions [goid 8270] [evidence IEA]; Catalysis of the generalized reaction: acyl-carrier + reactant =…	QC; GCT	Homo sapiens
ILMN_1742866	F2R	NM_001992.2	2149	2.41302	2.81816	10.073	9.01289	8.80214	7.51814	1017.03	519.24	443.904	189.102	Receptor -> G-protein coupled receptor	Signal transduction -> Cell surface receptor mediated signal transduction -> G-protein mediated signaling;Immunity and defense -> Blood clotting	NM_001992.2	F2R	NM_001992.2	F2R	5	Homo sapiens coagulation factor II (thrombin) receptor (F2R), mRNA.	PAR1; TR; HTR; CF2R	4570398	RefSeq	ILMN_165617	NM_001992.2	NM_001992.2		2149	6031164	NP_001983.1	4570398	S	2757	GGTGCTGAGTGTACAGAGTGGAATAAGACAGAGACCTGCCCTCAAGAGCA	+	76066216-76066265	5q13.3d	A compound membranous cytoplasmic organelle of eukaryotic cells, consisting of flattened, ribosome-free vesicles arranged in a more or less regular stack. The Golgi apparatus differs from the endoplasmic reticulum in often having slightly thicker membranes, appearing in sections as a characteristic shallow semicircle so that the convex side (cis or entry face) abuts the endoplasmic reticulum, sec…	The series of events leading to growth of connective tissue when loss of tissues that are incapable of regeneration occurs, or when fibrinous exudate cannot be adequately cleared during or following an inflammatory response [goid 2248] [pmid 9639571] [evidence IDA]; Upregulation of the activity of a caspase, any of a group of cysteine proteases involved in apoptosis [goid 6919] [pmid 10692450] [e…	Combining with an extracellular or intracellular messenger to initiate a change in cell activity [goid 4872] [evidence IEA]; Interacting selectively with one or more specific sites on a receptor molecule, a macromolecule that undergoes combination with a hormone, neurotransmitter, drug or intracellular messenger to initiate a change in cell function [goid 5102] [pmid 1672265] [evidence IPI]; Comb…	PAR1; TR; HTR; CF2R	Homo sapiens
ILMN_1743199	EGR2	NM_000399.2	1959	20.8262	12.5432	12.5747	12.6428	8.19434	8.99393	5580.72	6484.64	291.444	543.203	Transcription factor -> Zinc finger transcription factor -> KRAB box transcription factor;Nucleic acid binding	Nucleoside, nucleotide and nucleic acid metabolism -> mRNA transcription -> mRNA transcription regulation;Developmental processes -> Ectoderm development -> Neurogenesis	NM_000399.2	EGR2	NM_000399.2	EGR2	10	Homo sapiens early growth response 2 (Krox-20 homolog, Drosophila) (EGR2), mRNA.	KROX20; FLJ14547; DKFZp686J1957; CMT4E; CMT1D	6020255	RefSeq	ILMN_10721	NM_000399.2	NM_000399.2		1959	9845523	NP_000390.2	6020255	S	2602	GCATGCAATTGTGTTGGAAGTGTCCTTGGTCGCCTTGTGTGATGTAGACA	-	64242090-64242139	10q21.2b	The living contents of a cell; the matter contained within (but not including) the plasma membrane, usually taken to exclude large vacuoles and masses of secretory or ingested material. In eukaryotes it includes the nucleus and cytoplasm [goid 5622] [evidence IEA]; A membrane-bounded organelle of eukaryotic cells in which chromosomes are housed and replicated. In most cells, the nucleus contains …	The synthesis of either RNA on a template of DNA or DNA on a template of RNA [goid 6350] [evidence IEA]; Any process that modulates the frequency, rate or extent of DNA-dependent transcription [goid 6355] [evidence IEA]; The process whose specific outcome is the progression of the brain over time, from its formation to the mature structure. The brain is one of the two components of the central ne…	The function of binding to a specific DNA sequence in order to modulate transcription. The transcription factor may or may not also interact selectively with a protein or macromolecular complex [goid 3700] [pmid 14532282] [evidence IDA]; Interacting selectively with any protein or protein complex (a complex of two or more proteins that may include other nonprotein molecules) [goid 5515] [pmid 145…	KROX20; FLJ14547; DKFZp686J1957; CMT4E; CMT1D	Homo sapiens
ILMN_1743367	FZD4	NM_012193.2	8322	-2.26439	-7.59573	8.27407	7.98696	9.45319	10.9121	293.398	255.347	694.003	2047.47	Molecular function unclassified	Biological process unclassified	NM_012193.2	FZD4	NM_012193.2	FZD4	11	Homo sapiens frizzled homolog 4 (Drosophila) (FZD4), mRNA.	FzE4; EVR1; GPCR; FZD4S; CD344; MGC34390; Fz-4; FEVR	620255	RefSeq	ILMN_13859	NM_012193.2	NM_012193.2		8322	22547160	NP_036325.2	620255	S	7075	TCTGTGCAGCAGTCGGGCTGGATGCTCTGTGGCCTTTCTTGGGTCCTCAT	-	86656979-86657028	11q14.2a	Double layer of lipid molecules that encloses all cells, and, in eukaryotes, many organelles; may be a single or double lipid bilayer; also includes associated proteins [goid 16020] [evidence IEA]; Penetrating at least one phospholipid bilayer of a membrane. May also refer to the state of being buried in the bilayer with no exposure outside the bilayer. When used to describe a protein, indicates …	The series of molecular signals generated as a consequence of a G-protein coupled receptor binding to its physiological ligand [goid 7186] [evidence IEA]; The biological process whose specific outcome is the progression of a multicellular organism over time from an initial condition (e.g. a zygote or a young adult) to a later condition (e.g. a multicellular animal or an aged adult) [goid 7275] [e…	Combining with an extracellular or intracellular messenger to initiate a change in cell activity [goid 4872] [evidence IEA]; [goid 4926] [evidence IEA]; A receptor that binds an extracellular ligand and transmits the signal to a heterotrimeric G-protein complex. These receptors are characteristically seven-transmembrane receptors and are made up of hetero- or homodimers [goid 4930] [evidence IEA]…	FzE4; EVR1; GPCR; FZD4S; CD344; MGC34390; Fz-4; FEVR	Homo sapiens
ILMN_1743933	TSHZ3	NM_020856.2	57616	2.13206	2.67442	11.7582	12.2742	10.666	10.855	3243.06	5005	1624.31	1971.47	Transcription factor -> Zinc finger transcription factor	Nucleoside, nucleotide and nucleic acid metabolism -> mRNA transcription;Developmental processes -> Determination of dorsal/ventral axis;Developmental processes -> Segment specification;Cell structure and motility -> Cell motility	NM_020856.2	TSHZ3	NM_020856.1	TSHZ3	19	Homo sapiens teashirt zinc finger homeobox 3 (TSHZ3), mRNA.	ZNF537; TSH3; KIAA1474	5870424	RefSeq	ILMN_19320	NM_020856.2	NM_020856.2		57616	127138956	NP_065907.2	5870424	S	4800	GACACCGTAACACACTCTGTGCCCTGTTTGGTTGTTGACAATGAAGCACC	-	36457754-36457803	19q12d	The living contents of a cell; the matter contained within (but not including) the plasma membrane, usually taken to exclude large vacuoles and masses of secretory or ingested material. In eukaryotes it includes the nucleus and cytoplasm [goid 5622] [evidence IEA]; A membrane-bounded organelle of eukaryotic cells in which chromosomes are housed and replicated. In most cells, the nucleus contains …	The synthesis of either RNA on a template of DNA or DNA on a template of RNA [goid 6350] [evidence IEA]; Any process that modulates the frequency, rate or extent of DNA-dependent transcription [goid 6355] [evidence IEA]; The biological process whose specific outcome is the progression of a multicellular organism over time from an initial condition (e.g. a zygote or a young adult) to a later condi…	The function of binding to a specific DNA sequence in order to modulate transcription. The transcription factor may or may not also interact selectively with a protein or macromolecular complex [goid 3700] [evidence IEA]; Interacting selectively with zinc (Zn) ions [goid 8270] [evidence IEA]; Interacting selectively with DNA of a specific nucleotide composition, e.g. GC-rich DNA binding, or with …	TSH3; KIAA1474	Homo sapiens
ILMN_1744403	KCNIP3	NM_013434.4	30818	2.21173	2.30979	11.0683	10.7441	9.92311	9.5363	2047.08	1721.02	957.59	790.634	Select calcium binding protein -> Other select calcium binding proteins	Signal transduction -> Intracellular signaling cascade -> Calcium mediated signaling	NM_013434.4	KCNIP3	NM_013434.3	KCNIP3	2	Homo sapiens Kv channel interacting protein 3, calsenilin (KCNIP3), transcript variant 1, mRNA.	DREAM; CSEN; MGC18289; KCHIP3	1260669	RefSeq	ILMN_6514	NM_013434.4	NM_013434.4		30818	78190493	NP_038462.1	1260669	S	2824	CCTTGGCCACGGCCTGGGAGGGTGGTTCCTGTTCTCAGCATCCACTAATA	+	95415462-95415511	2q11.1c	A membrane-bounded organelle of eukaryotic cells in which chromosomes are housed and replicated. In most cells, the nucleus contains all of the cell's chromosomes except the organellar chromosomes, and is the site of RNA synthesis and processing. In some species, or in specialized cell types, RNA metabolism or DNA replication may be absent [goid 5634] [evidence IEA]; All of the contents of a cell…	The synthesis of either RNA on a template of DNA or DNA on a template of RNA [goid 6350] [evidence IEA]; Any process that modulates the frequency, rate or extent of transcription from an RNA polymerase II promoter [goid 6357] [pmid 10078534] [evidence TAS]; The directed movement of charged atoms or small charged molecules into, out of, within or between cells [goid 6811] [evidence IEA]; The direc…	Interacting selectively with DNA (deoxyribonucleic acid) [goid 3677] [pmid 10078534] [evidence TAS]; The function of a transcription cofactor that represses transcription from a RNA polymerase II promoter; does not bind DNA itself [goid 3714] [pmid 10078534] [evidence TAS]; Catalysis of the transmembrane transfer of an ion by a voltage-gated channel. An ion is an atom or group of atoms carrying a…	KCNIP3; DREAM; MGC18289; KCHIP3	Homo sapiens
ILMN_1744949	RHOBTB3	NM_014899.3	22836	-2.72273	-3.8037	11.5587	11.2458	13.0038	13.1732	2857.01	2450.08	8446.08	9530.9	Select regulatory molecule -> G-protein -> Small GTPase	Signal transduction -> Cell surface receptor mediated signal transduction -> G-protein mediated signaling	NM_014899.3	RHOBTB3	NM_014899.2	RHOBTB3	5	Homo sapiens Rho-related BTB domain containing 3 (RHOBTB3), mRNA.	KIAA0878	5870474	RefSeq	ILMN_181179	NM_014899.3	NM_014899.3		22836	115430107	NP_055714.3	5870474	S	3960	ATTGGGACCCCATACCGTTAGCCCTTGTATGTATACCAACACTGCCAAAG	+	95128767-95128816	5q15c-q15d	A thin layer of dense material found in various animal tissues interposed between the cells and the adjacent connective tissue. It consists of the basal lamina plus an associated layer of reticulin fibers [goid 5604] [evidence IEA]; A membrane-bounded organelle of eukaryotic cells in which chromosomes are housed and replicated. In most cells, the nucleus contains all of the cell's chromosomes exc…	Any process by which a protein is transported to, or maintained in, a specific location [goid 8104] [evidence IEA]; Any process specifically pertinent to the functioning of integrated living units: cells, tissues, organs, and organisms. A process is a collection of molecular events with a defined beginning and end [goid 8150] [evidence ND ]	Catalysis of the reaction: GTP + H2O = GDP + phosphate [goid 3924] [pmid 12426103] [evidence NAS]; Interacting selectively with any protein or protein complex (a complex of two or more proteins that may include other nonprotein molecules) [goid 5515] [evidence IEA]	KIAA0878	Homo sapiens
ILMN_1746673	2012-09-03	NM_019106.4	55964	2.88541	3.72451	9.52238	9.49597	7.99361	7.59892	690.968	728.2	255.706	200.336	Cytoskeletal protein;Select regulatory molecule -> G-protein -> Small GTPase	Cell cycle -> Mitosis -> Cytokinesis	NM_019106.4	2012-09-03	NM_019106.4	2012-09-03	22	Homo sapiens septin 3 (SEPT3), transcript variant B, mRNA.	SEP3; MGC133218; bK250D10.3	4890021	RefSeq	ILMN_4065	NM_019106.4	NM_019106.4		55964	38788093	NP_061979.2	4890021	I	4437	CCGTTTCTTAAATGTTACCAGTCCCAGCCAATCTTACGGTGACATTACAG	+	40724017-40724066	22q13.2b	A membrane-bounded organelle of eukaryotic cells in which chromosomes are housed and replicated. In most cells, the nucleus contains all of the cell's chromosomes except the organellar chromosomes, and is the site of RNA synthesis and processing. In some species, or in specialized cell types, RNA metabolism or DNA replication may be absent [goid 5634] [pmid 18029348] [evidence IDA]; All of the co…	The progression of biochemical and morphological phases and events that occur in a cell during successive cell replication or nuclear replication events. Canonically, the cell cycle comprises the replication and segregation of genetic material followed by the division of the cell, but in endocycles or syncytial cells nuclear replication or nuclear division may not be followed by cell division [go…	Interacting selectively with a nucleotide, any compound consisting of a nucleoside that is esterified with (ortho)phosphate or an oligophosphate at any hydroxyl group on the ribose or deoxyribose moiety [goid 166] [evidence IEA]; Interacting selectively with any protein or protein complex (a complex of two or more proteins that may include other nonprotein molecules) [goid 5515] [evidence IEA]; I…	SEP3; MGC133218; bK250D10.3	Homo sapiens
ILMN_1746763	ECM2	NM_001393.2	1842	-2.30847	-6.03576	7.71109	7.65875	8.91803	10.2523	199.674	202.765	481.133	1293.4	Extracellular matrix -> Extracellular matrix structural protein	Biological process unclassified	NM_001393.2	ECM2	NM_001393.2	ECM2	9	Homo sapiens extracellular matrix protein 2, female organ and adipocyte specific (ECM2), mRNA.	MGC126355; MGC126356	5420689	RefSeq	ILMN_7147	NM_001393.2	NM_001393.2		1842	53759132	NP_001384.1	5420689	S	1763	CCAGATTGAACGGATCCCTGGCTATGTGTTTGGCCACATGGAACCAGGCC	-	95263192-95263241	9q22.31a-q22.31b	The space external to the outermost structure of a cell. For cells without external protective or external encapsulating structures this refers to space outside of the plasma membrane. This term covers the host cell environment outside an intracellular parasite [goid 5576] [evidence IEA]; A layer consisting mainly of proteins (especially collagen) and glycosaminoglycans (mostly as proteoglycans) …	The binding of a cell to the extracellular matrix via adhesion molecules [goid 7160] [pmid 9790758] [evidence TAS]	Interacting selectively with an integrin [goid 5178] [pmid 9790758] [evidence TAS]; Interacting selectively with any protein or protein complex (a complex of two or more proteins that may include other nonprotein molecules) [goid 5515] [evidence IEA]	MGC126355; MGC126356	Homo sapiens
ILMN_1747016	CEP55	NM_018131.3	55165	-4.70488	-3.01863	7.76945	7.57333	10.0036	9.16722	207.778	191.378	1012.85	611.539	Molecular function unclassified	Biological process unclassified	NM_018131.3	CEP55	NM_018131.3	CEP55	10	Homo sapiens centrosomal protein 55kDa (CEP55), mRNA.	URCC6; C10orf3; FLJ10540	7510709	RefSeq	ILMN_6470	NM_018131.3	NM_018131.3		55165	34147683	NP_060601.2	7510709	S	2237	GCTGTGTTCCCCAACTCTGTTCTGCGCACGAAACAGTATCTGTTTGAGGC	+	95278458-95278507	10q23.33b		The progression of biochemical and morphological phases and events that occur in a cell during successive cell replication or nuclear replication events. Canonically, the cell cycle comprises the replication and segregation of genetic material followed by the division of the cell, but in endocycles or syncytial cells nuclear replication or nuclear division may not be followed by cell division [go…		URCC6; C10orf3; FLJ10540	Homo sapiens
ILMN_1749915	C1ORF63	NM_020317.3	57035	-2.77639	-2.19512	9.74349	10.0066	11.2167	11.1409	806.92	1037.13	2351.33	2390.89	Molecular function unclassified	Biological process unclassified	NM_020317.3	C1orf63	NM_020317.3	C1ORF63	1	Homo sapiens chromosome 1 open reading frame 63 (C1orf63), mRNA.	RP3-465N24.4; NPD014; DJ465N24.2.1	1990717	RefSeq	ILMN_22487	NM_020317.3	NM_020317.3		57035	46309848	NP_064713.3	1990717	A	1296	TGCAGATATGAGAGATAGCACAGATGGACCAAAGGTTATGCACAGGTGGG	-	25568859-25568908	1p36.11c				RP3-465N24.4; NPD014; DJ465N24.2.1	Homo sapiens
ILMN_1752269	ACSS1	NM_032501.2	84532	-2.51054	-3.38317	8.00406	8.13926	9.33206	9.89763	243.475	284.366	639.649	1011.28	Synthase and synthetase -> Synthetase;Ligase -> Other ligase	Lipid, fatty acid and steroid metabolism -> Fatty acid metabolism;Coenzyme and prosthetic group metabolism -> Coenzyme metabolism	NM_032501.2	ACSS1	NM_032501.2	ACSS1	20	Homo sapiens acyl-CoA synthetase short-chain family member 1 (ACSS1), nuclear gene encoding mitochondrial protein, mRNA.	AceCS2L; MGC33843; ACAS2L; FLJ45659	5220377	RefSeq	ILMN_23106	NM_032501.2	NM_032501.2		84532	28416952	NP_115890.2	5220377	S	4192	AGTACCCACTCGGTCGTGGTTGTGCTGGCCTCTTGGGTGAGTGAACCTGT	-	24987104-24987153	20p11.21a	A semiautonomous, self replicating organelle that occurs in varying numbers, shapes, and sizes in the cytoplasm of virtually all eukaryotic cells. It is notably the site of tissue respiration [goid 5739] [evidence IEA]; The gel-like material, with considerable fine structure, that lies in the matrix space, or lumen, of a mitochondrion. It contains the enzymes of the tricarboxylic acid cycle and, …	The chemical reactions and pathways resulting in the formation of acetyl-CoA, a derivative of coenzyme A in which the sulfhydryl group is acetylated [goid 6085] [evidence IEA]; The chemical reactions and pathways, including anabolism and catabolism, by which living organisms transform chemical substances. Metabolic processes typically transform small molecules, but also include macromolecular pro…	Catalysis of the reaction: ATP + acetate + CoA = AMP + diphosphate + acetyl-CoA [goid 3987] [evidence IEA]; Interacting selectively with AMP, adenosine monophosphate [goid 16208] [evidence IEA]; Catalysis of the ligation of two substances with concomitant breaking of a diphosphate linkage, usually in a nucleoside triphosphate. Ligase is the systematic name for any enzyme of EC class 6 [goid 16874…	AceCS2L; MGC33843; ACAS2L; FLJ45659	Homo sapiens
ILMN_1752478	DHRS3	NM_004753.4	9249	-3.26292	-8.62135	9.83165	10.0788	11.5378	13.1867	858.248	1086.66	2958.11	9606.26	Oxidoreductase -> Dehydrogenase;Oxidoreductase -> Reductase	Other metabolism	NM_004753.4	DHRS3	NM_004753.4	DHRS3	1	Homo sapiens dehydrogenase/reductase (SDR family) member 3 (DHRS3), mRNA.	retSDR1; SDR1; Rsdr1; RDH17	7040670	RefSeq	ILMN_12432	NM_004753.4	NM_004753.4		9249	62988332	NP_004744.2	7040670	S	1562	TGACCCCCACAGGGAGGCAGGAAAACAGCCAGAAGCCACCTTGACACTTT	-	12628133-12628182	1p36.22a-p36.21d	Double layer of lipid molecules that encloses all cells, and, in eukaryotes, many organelles; may be a single or double lipid bilayer; also includes associated proteins [goid 16020] [evidence IEA]; Penetrating at least one phospholipid bilayer of a membrane. May also refer to the state of being buried in the bilayer with no exposure outside the bilayer. When used to describe a protein, indicates …	The series of events required for an organism to receive a visual stimulus, convert it to a molecular signal, and recognize and characterize the signal. Visual stimuli are detected in the form of photons and are processed to form an image [goid 7601] [pmid 9705317] [evidence TAS]; The chemical reactions and pathways involving retinol, one of the three compounds that makes up vitamin A [goid 42572…	Interacting selectively with a nucleotide, any compound consisting of a nucleoside that is esterified with (ortho)phosphate or an oligophosphate at any hydroxyl group on the ribose or deoxyribose moiety [goid 166] [pmid 9705317] [evidence TAS]; Any molecular entity that serves as an electron acceptor and electron donor in an electron transport system [goid 9055] [pmid 9705317] [evidence TAS]; Cat…	retSDR1; SDR1; Rsdr1; RDH17	Homo sapiens
ILMN_1753111	NAMPT	NM_005746.2	10135	2.05671	6.21486	8.69419	10.4211	7.65386	7.78536	389.773	1378.21	202.891	227.854	Signaling molecule -> Cytokine -> Other cytokine	Signal transduction -> Cell communication -> Ligand-mediated signaling;Immunity and defense	NM_005746.2	NAMPT	NM_182790.1	NAMPT	7	Homo sapiens nicotinamide phosphoribosyltransferase (NAMPT), mRNA.	DKFZP666B131; PBEF; 1110035O14Rik; NAMPT; MGC117256	3060523	RefSeq	ILMN_170702	NM_005746.2	NM_005746.2		10135	111161293	NP_005737.1	3060523	A	312	AATCCTGCGGCAGAAGCCGAGTTCAACATCCTCCTGGCCACCGACTCCTA	-	105925277-105925326	7q22.2c	All of the contents of a cell excluding the plasma membrane and nucleus, but including other subcellular structures [goid 5737] [evidence IEA]; That part of the cytoplasm that does not contain membranous or particulate subcellular components [goid 5829] [pmid 8289818] [evidence EXP]	The cascade of processes by which a signal interacts with a receptor, causing a change in the level or activity of a second messenger or other downstream target, and ultimately effecting a change in the functioning of the cell [goid 7165] [pmid 8289818] [evidence TAS]; Any process that mediates the transfer of information from one cell to another [goid 7267] [pmid 8289818] [evidence TAS]; Any pro…	Functions to control the survival, growth, differentiation and effector function of tissues and cells [goid 5125] [pmid 8289818] [evidence TAS]; Catalysis of the transfer of a glycosyl group from one compound (donor) to another (acceptor) [goid 16757] [evidence IEA]; Catalysis of the reaction: pyrophosphate + nicotinamide nucleotide = PRPP + niacinamide [goid 47280] [evidence IEA]; Catalysis of t…	PBEF; MGC117256	Homo sapiens
ILMN_1754538	C10ORF58	NM_032333.4	84293	2.39679	2.34041	10.33	9.57413	9.06892	8.34737	1213.91	768.015	534.938	344.873	Molecular function unclassified	Biological process unclassified	NM_032333.4	C10orf58	NM_032333.2	C10ORF58	10	Homo sapiens chromosome 10 open reading frame 58 (C10orf58), transcript variant 1, mRNA.	MGC4248	5960168	RefSeq	ILMN_17906	NM_032333.4	NM_032333.4		84293	148596958	NP_115709.3	5960168	S	849	GATTGTGTGAAACTGCCCAGCTCAGGGATAACCAGGGACATTCACCTGTG	+	82177187-82177232:82180222-82180223:82180224-82180225	10q23.1a	The space external to the outermost structure of a cell. For cells without external protective or external encapsulating structures this refers to space outside of the plasma membrane. This term covers the host cell environment outside an intracellular parasite [goid 5576] [evidence IEA]; A small, dense body one or more of which are present in the nucleus of eukaryotic cells. It is rich in RNA an…			MGC4248	Homo sapiens
ILMN_1754969	LMCD1	NM_014583.2	29995	-4.50837	-2.25709	11.083	12.2854	13.2556	13.4599	2063.96	5045.3	10212	11612.8	Molecular function unclassified	Biological process unclassified	NM_014583.2	LMCD1	NM_014583.2	LMCD1	3	Homo sapiens LIM and cysteine-rich domains 1 (LMCD1), mRNA.		3830093	RefSeq	ILMN_20151	NM_014583.2	NM_014583.2		29995	14277673	NP_055398.1	3830093	S	1512	CTGCAAGGGGACTCTGGGAGGAGTTTTCCAGAATGCAATTCCGAGTGAGC	+	8582291-8582333:8584126-8584132	3p26.1a	The part of a cell or its extracellular environment in which a gene product is located. A gene product may be located in one or more parts of a cell and its location may be as specific as a particular macromolecular complex, that is, a stable, persistent association of macromolecules that function together [goid 5575] [evidence ND ]; A membrane-bounded organelle of eukaryotic cells in which chrom…	Any process that stops, prevents or reduces the frequency, rate or extent of transcription from an RNA polymerase II promoter [goid 122] [evidence IEA]; Any process specifically pertinent to the functioning of integrated living units: cells, tissues, organs, and organisms. A process is a collection of molecular events with a defined beginning and end [goid 8150] [evidence ND ]	Elemental activities, such as catalysis or binding, describing the actions of a gene product at the molecular level. A given gene product may exhibit one or more molecular functions [goid 3674] [evidence ND ]; The function of a transcription cofactor that represses transcription from a RNA polymerase II promoter; does not bind DNA itself [goid 3714] [evidence IEA]; Interacting selectively with an…		Homo sapiens
ILMN_1755075	IDI1	NM_004508.2	3422	2.10464	3.11444	11.1103	11.6182	10.0367	9.97921	2100.68	3158.62	1038.16	1072.56	Isomerase	Other metabolism	NM_004508.2	IDI1	NM_004508.2	IDI1	10	Homo sapiens isopentenyl-diphosphate delta isomerase 1 (IDI1), mRNA.	IPP1; IPPI1	2640670	RefSeq	ILMN_20349	NM_004508.2	NM_004508.2		3422	40018632	NP_004499.2	2640670	S	1674	TGAGCACAGAGGTGTTCATAAAATGGGAATTGAGTCCCACTCGGTAAGAG	-	1086376-1086425	10p15.3c	A small, membrane-bounded organelle that uses dioxygen (O2) to oxidize organic molecules; contains some enzymes that produce and others that degrade hydrogen peroxide (H2O2) [goid 5777] [pmid 8188698] [evidence TAS]; That part of the cytoplasm that does not contain membranous or particulate subcellular components [goid 5829] [pmid 8806705] [evidence EXP]	The chemical reactions and pathways resulting in the formation of cholesterol, cholest-5-en-3 beta-ol, the principal sterol of vertebrates and the precursor of many steroids, including bile acids and steroid hormones [goid 6695] [evidence IEA]; The chemical reactions and pathways resulting in the formation of any isoprenoid compound, isoprene (2-methylbuta-1,3-diene) or compounds containing or de…	Interacting selectively with magnesium (Mg) ions [goid 287] [evidence IEA]; Catalysis of the isomerization of isopentenyl diphosphate into dimethylallyl diphosphate [goid 4452] [pmid 8020941] [evidence TAS]; Catalysis of the hydrolysis of various bonds, e.g. C-O, C-N, C-C, phosphoric anhydride bonds, etc. Hydrolase is the systematic name for any enzyme of EC class 3 [goid 16787] [evidence IEA]; C…	IPP1; IPPI1	Homo sapiens
ILMN_1756685	DEPDC6	NM_022783.1	64798	-3.01549	-4.24574	8.15451	7.61857	9.7469	9.70459	269.302	197.358	855.18	884.492	Miscellaneous function -> Other miscellaneous function protein	Miscellaneous	NM_022783.1	DEPDC6	NM_022783.1	DEPDC6	8	Homo sapiens DEP domain containing 6 (DEPDC6), mRNA.	DKFZp564B1778; FLJ13854; FLJ12428; DEP.6	3800095	RefSeq	ILMN_24376	NM_022783.1	NM_022783.1		64798	12232472	NP_073620.1	3800095	S	1665	GCTTCTCTAGCCCAAACAGCGACATGCTAAAGTCCCCTTCTTCAGAGTCA	+	121131437-121131486	8q24.12c	The living contents of a cell; the matter contained within (but not including) the plasma membrane, usually taken to exclude large vacuoles and masses of secretory or ingested material. In eukaryotes it includes the nucleus and cytoplasm [goid 5622] [pmid 11256614] [evidence IDA]	A series of reactions within the cell that occur as a result of a single trigger reaction or compound [goid 7242] [evidence IEA]	Interacting selectively with any protein or protein complex (a complex of two or more proteins that may include other nonprotein molecules) [goid 5515] [evidence IEA]	DKFZp564B1778; FLJ13854; FLJ12428; DEP.6	Homo sapiens
ILMN_1757278	LOC643300	XR_016534.1	643300	2.36617	2.30883	8.96299	9.43426	7.72044	8.2271	469.079	697.967	214.413	316.708			XR_016534.1	LOC643300	XM_931981.1	LOC643300	5	PREDICTED: Homo sapiens similar to 60 kDa heat shock protein, mitochondrial precursor (Hsp60) (60 kDa chaperonin) (CPN60) (Heat shock protein 60) (HSP-60) (Mitochondrial matrix protein P1) (P60 lymphocyte protein) (HuCHA60) (LOC643300), mRNA.		4850059	RefSeq	ILMN_180874	XR_016534.1	XR_016534.1		643300	113416427		4850059	A	163	AAATTTGGTGCAGATGCCCGAGCCTTAATGCTTCAAGGTGTAGGTAGACC	+	21918543-21918592	5p14.3b					Homo sapiens
ILMN_1758067	RGS4	NM_005613.3	5999	4.79203	2.95836	10.8795	9.13882	8.61888	7.57402	1784.97	567.308	390.236	196.804	Select regulatory molecule -> G-protein modulator -> Other G-protein modulator	Signal transduction -> Cell surface receptor mediated signal transduction -> G-protein mediated signaling	NM_005613.3	RGS4	NM_005613.3	RGS4	1	Homo sapiens regulator of G-protein signalling 4 (RGS4), mRNA.	MGC60244; SCZD9; MGC2124; RGP4	1710142	RefSeq	ILMN_15378	NM_005613.3	NM_005613.3		5999	38201693	NP_005604.1	1710142	S	2355	CCTTTCAAAGTGCACACACACGCGTCCACATACACTGCATTCGTTGCTCC	+	161312587-161312636	1q23.3c		Any process that terminates the activity of the active enzyme MAP kinase [goid 188] [pmid 8602223] [evidence TAS]; Any process that modulates the frequency, rate or extent of G-protein coupled receptor protein signaling pathway activity [goid 8277] [pmid 10747990] [evidence TAS]; Any process that stops, prevents or reduces the frequency, rate or extent of signal transduction [goid 9968] [evidence…	Mediates the transfer of a signal from the outside to the inside of a cell by means other than the introduction of the signal molecule itself into the cell [goid 4871] [evidence IEA]; Mediates the transfer of a signal from the outside to the inside of a cell by means other than the introduction of the signal molecule itself into the cell [goid 4871] [evidence IEA]; Mediates the transfer of a sign…	MGC60244; SCZD9; MGC2124; RGP4	Homo sapiens
ILMN_1758164	STC1	NM_003155.2	6781	3.31588	11.7301	11.9386	13.7657	10.2092	10.2136	3650.29	14114.4	1174.63	1262.43	Signaling molecule -> Peptide hormone;Transferase	Phosphate metabolism -> Regulation of phosphate metabolism;Signal transduction -> Cell surface receptor mediated signal transduction;Signal transduction -> Cell communication;Homeostasis -> Calcium ion homeostasis;Other metabolism	NM_003155.2	STC1	NM_003155.2	STC1	8	Homo sapiens stanniocalcin 1 (STC1), mRNA.	STC	2650730	RefSeq	ILMN_16225	NM_003155.2	NM_003155.2		6781	61676083	NP_003146.1	2650730	S	3486	CCAAAGCTTCGTCTTGTGTTTGCTGCAGAGTGATTCGGGGGCTGACCTAG	-	23755720-23755769	8p21.2d	The space external to the outermost structure of a cell. For cells without external protective or external encapsulating structures this refers to space outside of the plasma membrane. This term covers the host cell environment outside an intracellular parasite [goid 5576] [evidence IEA]; That part of a multicellular organism outside the cells proper, usually taken to be outside the plasma membra…	The process of introducing a phosphate group on to a protein [goid 6468] [evidence IEA]; The regulation of the levels, transport, and metabolism of calcium ions within a cell or between a cell and its external environment [goid 6874] [pmid 8700837] [evidence TAS]; Any series of molecular signals initiated by the binding of an extracellular ligand to a receptor on the surface of the target cell [g…	Catalysis of the phosphorylation of an amino acid residue in a protein, usually according to the reaction: a protein + ATP = a phosphoprotein + ADP [goid 4672] [evidence IEA]; The action characteristic of a hormone, any substance formed in very small amounts in one specialized organ or group of cells and carried (sometimes in the bloodstream) to another organ or group of cells in the same organis…	STC	Homo sapiens
ILMN_1758418	TNFSF13B	NM_006573.3	10673	-7.69107	-2.44851	8.11399	8.13971	11.0572	9.43162	261.778	284.473	2094.39	734.977	Molecular function unclassified	Biological process unclassified	NM_006573.3	TNFSF13B	NM_006573.3	TNFSF13B	13	Homo sapiens tumor necrosis factor (ligand) superfamily, member 13b (TNFSF13B), transcript variant 1, mRNA.	ZTNF4; TALL-1; THANK; TNFSF20; CD257; TALL1; delta BAFF; BLYS; BAFF	4900435	RefSeq	ILMN_18627	NM_006573.3	NM_006573.3		10673	23510443	NP_006564.1	4900435	S	634	GGCAACTCCAGTCAGAACAGCAGAAATAAGCGTGCCGTTCAGGGTCCAGA	+	107720716-107720765	13q33.3b	The space external to the outermost structure of a cell. For cells without external protective or external encapsulating structures this refers to space outside of the plasma membrane. This term covers the host cell environment outside an intracellular parasite [goid 5576] [evidence IEA]; That part of a multicellular organism outside the cells proper, usually taken to be outside the plasma membra…	The process of regulating the proliferation and elimination of B cells such that the total number of B cells within a whole or part of an organism is stable over time in the absence of an outside stimulus [goid 1782] [evidence IEA]; Any process that activates or increases the frequency, rate, or extent of germinal center formation [goid 2636] [evidence IEA]; The cascade of processes by which a si…	Functions to control the survival, growth, differentiation and effector function of tissues and cells [goid 5125] [evidence IEA]; Interacting selectively with the tumor necrosis factor receptor [goid 5164] [evidence IEA]	TNFSF20; CD257; TALL1; delta BAFF; BAFF; ZTNF4; TALL-1; THANK; BLYS	Homo sapiens
ILMN_1761260	COBLL1	NM_014900.3	22837	-2.55253	-3.76007	9.05132	8.54061	10.4033	10.4514	498.854	374.81	1339.52	1491.11	Molecular function unclassified	Developmental processes -> Ectoderm development -> Neurogenesis	NM_014900.3	COBLL1	NM_014900.3	COBLL1	2	Homo sapiens COBL-like 1 (COBLL1), mRNA.	KIAA0977	5080601	RefSeq	ILMN_12678	NM_014900.3	NM_014900.3		22837	62821786	NP_055715.3	5080601	S	4717	TGTCGGCTTACAGCTCTTCCGGAGTCTAGAGCCTGTTGGTGTTCTGTCCC	-	165541412-165541461	2q24.3b				KIAA0977	Homo sapiens
ILMN_1761858	MID1	NM_033290.2	4281	-3.63908	-4.36125	9.51891	9.53297	11.3825	11.6577	689.801	746.397	2650.21	3405.94	Cytoskeletal protein -> Microtubule family cytoskeletal protein -> Non-motor microtubule binding protein;Ligase -> Ubiquitin-protein ligase	Protein metabolism and modification -> Proteolysis;Developmental processes	NM_033290.2	MID1	NM_000381.1	MID1	X	Homo sapiens midline 1 (Opitz/BBB syndrome) (MID1), transcript variant 3, mRNA.	RNF59; OGS1; TRIM18; FXY; OS; XPRF; GBBB1; OSX; BBBG1; ZNFXY	3870181	RefSeq	ILMN_4277	NM_033290.2	NM_033290.2		4281	148833497	NP_150632.1	3870181	A	3113	TTCCCGCTCCCCCATATCAATTTTCCTTTTGTCTCCGGGGCTGAGTAAAT	-	10417499-10417548	Xp22.2	The living contents of a cell; the matter contained within (but not including) the plasma membrane, usually taken to exclude large vacuoles and masses of secretory or ingested material. In eukaryotes it includes the nucleus and cytoplasm [goid 5622] [evidence IEA]; All of the contents of a cell excluding the plasma membrane and nucleus, but including other subcellular structures [goid 5737] [evid…	A process that is carried out at the cellular level which results in the formation, arrangement of constituent parts, or disassembly of cytoskeletal structures comprising microtubules and their associated proteins [goid 226] [pmid 10077590] [evidence TAS]; The chemical reactions and pathways resulting in the breakdown of a protein or peptide by hydrolysis of its peptide bonds, initiated by the co…	Interacting selectively with any protein or protein complex (a complex of two or more proteins that may include other nonprotein molecules) [goid 5515] [evidence IEA]; Interacting selectively with any protein or protein complex (a complex of two or more proteins that may include other nonprotein molecules) [goid 5515] [pmid 10077590] [evidence TAS]; Interacting selectively with zinc (Zn) ions [go…	RNF59; OGS1; TRIM18; FXY; OS; XPRF; GBBB1; OSX; BBBG1; ZNFXY	Homo sapiens
ILMN_1762260	C3	NM_000064.1	718	-3.50981	-4.45486	7.535	8.01345	9.34639	10.1688	176.123	259.82	645.705	1221.41	Defense/immunity protein -> Complement component	Immunity and defense -> Complement-mediated immunity	NM_000064.1	C3	NM_000064.1	C3	19	Homo sapiens complement component 3 (C3), mRNA.	ASP; CPAMD1	4860494	RefSeq	ILMN_5682	NM_000064.1	NM_000064.1		718	4557384	NP_000055.1	4860494	S	3824	GGCTCAATGAACAGAGATACTACGGTGGTGGCTATGGCTCTACCCAGGCC	-	6636154-6636157:6637135-6637180	19p13.3a	The space external to the outermost structure of a cell. For cells without external protective or external encapsulating structures this refers to space outside of the plasma membrane. This term covers the host cell environment outside an intracellular parasite [goid 5576] [evidence IEA]; The space external to the outermost structure of a cell. For cells without external protective or external en…	Any process that activates or increases the frequency, rate or extent of type IIa hypersensitivity, a type of inflammatory response [goid 1798] [evidence IEA]; The immediate defensive reaction (by vertebrate tissue) to infection or injury caused by chemical or physical agents. The process is characterized by local vasodilation, extravasation of plasma into intercellular spaces and accumulation of…	Stops, prevents or reduces the activity of an endopeptidase, any enzyme that hydrolyzes nonterminal peptide bonds in polypeptides [goid 4866] [evidence IEA]; Interacting selectively with one or more specific sites on a receptor molecule, a macromolecule that undergoes combination with a hormone, neurotransmitter, drug or intracellular messenger to initiate a change in cell function [goid 5102] [p…	ASP; CPAMD1	Homo sapiens
ILMN_1762531	FGF9	NM_002010.1	2254	-3.92045	-10.5592	7.66654	7.75424	9.63756	11.1547	193.66	216.308	793.027	2412.57	Signaling molecule -> Growth factor	Signal transduction -> Cell surface receptor mediated signal transduction -> Receptor protein tyrosine kinase signaling pathway	NM_002010.1	FGF9	NM_002010.1	FGF9	13	Homo sapiens fibroblast growth factor 9 (glia-activating factor) (FGF9), mRNA.	MGC119914; GAF; MGC119915; HBFG-9	6420746	RefSeq	ILMN_1771	NM_002010.1	NM_002010.1		2254	4503706	NP_002001.1	6420746	S	1228	AGCTGCCATACTTCGACTTATCAGGATTCTGGCTGGTGGCCTGCGCGAGG	+	21173998-21174047	13q12.11c	The space external to the outermost structure of a cell. For cells without external protective or external encapsulating structures this refers to space outside of the plasma membrane. This term covers the host cell environment outside an intracellular parasite [goid 5576] [evidence IEA]; The space external to the outermost structure of a cell. For cells without external protective or external en…	Blood vessel formation when new vessels emerge from the proliferation of pre-existing blood vessels [goid 1525] [evidence IEA]; The process whereby a relatively unspecialized cell acquires the specialized features of an osteoblast, the mesodermal cell that gives rise to bone [goid 1649] [evidence IEA]; The process of activating or increasing the rate or extent of mesenchymal cell proliferation. M…	The function that stimulates a cell to grow or proliferate. Most growth factors have other actions besides the induction of cell growth or proliferation [goid 8083] [pmid 8321227] [evidence TAS]; Interacting selectively with heparin, any member of a group of glycosaminoglycans found mainly as an intracellular component of mast cells and which consist predominantly of alternating alpha1-4-linked D…	MGC119914; GAF; MGC119915; HBFG-9	Homo sapiens
ILMN_1764709	MAFB	NM_005461.3	9935	2.83952	2.0698	11.2484	12.3919	9.74278	11.3424	2304.1	5421.53	852.849	2722.78	Transcription factor -> Other transcription factor;Nucleic acid binding	Nucleoside, nucleotide and nucleic acid metabolism -> mRNA transcription -> mRNA transcription regulation;Developmental processes -> Ectoderm development -> Neurogenesis;Cell cycle -> Cell cycle control;Cell proliferation and differentiation	NM_005461.3	MAFB	NM_005461.3	MAFB	20	Homo sapiens v-maf musculoaponeurotic fibrosarcoma oncogene homolog B (avian) (MAFB), mRNA.	KRML; MGC43127	2060440	RefSeq	ILMN_170425	NM_005461.3	NM_005461.3		9935	31652256	NP_005452.2	2060440	S	3018	TCCCATTTGAAATTGCTGGCGCTGCTGGCCGGATGCATTTTTGAGTTTGT	-	39314809-39314858	20q12b	A membrane-bounded organelle of eukaryotic cells in which chromosomes are housed and replicated. In most cells, the nucleus contains all of the cell's chromosomes except the organellar chromosomes, and is the site of RNA synthesis and processing. In some species, or in specialized cell types, RNA metabolism or DNA replication may be absent [goid 5634] [pmid 8001130] [evidence TAS]; Any complex, d…	The process whereby segments assume individual identities; exemplified in insects by the actions of the products of the homeotic genes [goid 7379] [evidence IEA]; The process whose specific outcome is the progression of sensory organs over time, from its formation to the mature structure [goid 7423] [pmid 8001130] [evidence TAS]; The process of gaseous exchange between an organism and its environ…	The function of binding to a specific DNA sequence in order to modulate transcription. The transcription factor may or may not also interact selectively with a protein or macromolecular complex [goid 3700] [evidence IEA]; Interacting selectively with a transcription factor, any protein required to initiate or regulate transcription [goid 8134] [pmid 10698492] [evidence IDA]; Interacting selective…	KRML; MGC43127	Homo sapiens
ILMN_1765578	TIPARP	NM_015508.3	25976	4.04161	4.54021	12.8589	13.5599	10.8439	11.3772	6766.51	12060.9	1823.39	2788.14	Nucleic acid binding	Nucleoside, nucleotide and nucleic acid metabolism	NM_015508.3	TIPARP	NM_015508.2	TIPARP	3	Homo sapiens TCDD-inducible poly(ADP-ribose) polymerase (TIPARP), mRNA.	PARP-7; PARP-1; FLJ40466; DDF1; DKFZp686P1838; DKFZp686N0351; PARP7; DKFZP434J214	6760546	RefSeq	ILMN_4419	NM_015508.3	NM_015508.3		25976	142368883	NP_056323.2	6760546	S	3621	CCTGTTGTTTGCTGCCATTGGCATGAAATGGCCAACTGTGGCTGTTACAG	+	156424319-156424368	3q25.31b	A membrane-bounded organelle of eukaryotic cells in which chromosomes are housed and replicated. In most cells, the nucleus contains all of the cell's chromosomes except the organellar chromosomes, and is the site of RNA synthesis and processing. In some species, or in specialized cell types, RNA metabolism or DNA replication may be absent [goid 5634] [evidence IEA]	The transfer, from NAD, of ADP-ribose to protein amino acids [goid 6471] [evidence IEA]	Interacting selectively with any nucleic acid [goid 3676] [evidence IEA]; Catalysis of the reaction: NAD+ + (ADP-D-ribosyl)(n)-acceptor = nicotinamide + (ADP-D-ribosyl)(n+1)-acceptor [goid 3950] [evidence IEA]; Interacting selectively with any protein or protein complex (a complex of two or more proteins that may include other nonprotein molecules) [goid 5515] [pmid 15231747] [evidence IPI]; Inte…	PARP-7; PARP-1; PARP7; DKFZP434J214; FLJ40466; DDF1; DKFZp686P1838; DKFZp686N0351	Homo sapiens
ILMN_1766054	ABCA1	NM_005502.2	19	-10.4023	-5.24125	10.8814	11.8145	14.2602	14.2044	1787.02	3654.31	20617.9	19637.9	Transporter -> ATP-binding cassette (ABC) transporter	Lipid, fatty acid and steroid metabolism -> Lipid and fatty acid transport;Transport -> Lipid and fatty acid transport;Lipid, fatty acid and steroid metabolism -> Phospholipid metabolism;Lipid, fatty acid and steroid metabolism -> Steroid metabolism -> Cholesterol metabolism	NM_005502.2	ABCA1	NM_005502.2	ABCA1	9	Homo sapiens ATP-binding cassette, sub-family A (ABC1), member 1 (ABCA1), mRNA.	CERP; ABC-1; MGC164864; MGC165011; HDLDT1; ABC1; TGD; FLJ14958	4060358	RefSeq	ILMN_21049	NM_005502.2	NM_005502.2		19	21536375	NP_005493.2	4060358	S	10145	GTGCTCTTTGTTCATCATTGGCCCTCATTCCAAGCACTTTACGCTGTCTG	-	107543500-107543549	9q31.1d	That fraction of cells, prepared by disruptive biochemical methods, that includes the plasma and other membranes [goid 5624] [pmid 10525055] [evidence IDA]; A compound membranous cytoplasmic organelle of eukaryotic cells, consisting of flattened, ribosome-free vesicles arranged in a more or less regular stack. The Golgi apparatus differs from the endoplasmic reticulum in often having slightly thi…	The regulated release of a peptide from a cell or group of cells [goid 2790] [evidence IEA]; The covalent or non-covalent attachment of lipid moieties to an amino acid in a protein [goid 6497] [evidence IEA]; The chemical reactions and pathways involving lipids, compounds soluble in an organic solvent but not, or sparingly, in an aqueous solvent. Includes fatty acids; neutral fats, other fatty-ac…	Interacting selectively with a nucleotide, any compound consisting of a nucleoside that is esterified with (ortho)phosphate or an oligophosphate at any hydroxyl group on the ribose or deoxyribose moiety [goid 166] [evidence IEA]; Interacting selectively with any protein or protein complex (a complex of two or more proteins that may include other nonprotein molecules) [goid 5515] [pmid 16192269] […	CERP; ABC-1; MGC164864; MGC165011; HDLDT1; ABC1; TGD; FLJ14958	Homo sapiens
ILMN_1766169	BCAT1	NM_005504.4	586	-3.23327	-2.90024	7.47434	8.21098	9.16734	9.74715	168.82	298.85	571.607	912.229	Transferase -> Transaminase	Amino acid metabolism	NM_005504.4	BCAT1	NM_005504.4	BCAT1	12	Homo sapiens branched chain aminotransferase 1, cytosolic (BCAT1), mRNA.	MECA39; ECA39; PNAS-121; DKFZp686E12175; BCT1	7650524	RefSeq	ILMN_30343	NM_005504.4	NM_005504.4		586	72187658	NP_005495.2	7650524	S	7557	GGAGCTGGGGCTCAACCCACTGTTTTTAAGGATTTGCGCTTACTTGTGGC	-	24856129-24856178	12p12.1b	All of the contents of a cell excluding the plasma membrane and nucleus, but including other subcellular structures [goid 5737] [evidence IEA]	Progression from G1 phase to S phase of the mitotic cell cycle [goid 82] [pmid 8692959] [evidence TAS]; The chemical reactions and pathways, including anabolism and catabolism, by which living organisms transform chemical substances. Metabolic processes typically transform small molecules, but also include macromolecular processes such as DNA repair and replication, and protein synthesis and degr…	Catalysis of the reaction: a branched-chain amino acid + 2-oxoglutarate = L-glutamate + a 2-oxocarboxylate derived from the branched-chain amino acid. Includes catalysis of the reaction: L-leucine + 2-oxoglutarate = 4-methyl-2-oxopentanoate + L-glutamate and anaologous reactions involving L-isoleucine and L-valine [goid 4084] [pmid 6933702] [evidence TAS]; Catalysis of the transfer of a group, e.…	MECA39; DKFZp686E12175; ECA39; PNAS-121; BCT1	Homo sapiens
ILMN_1766675	CDH6	NM_004932.2	1004	-3.201	-2.20687	8.00458	7.47434	9.68311	8.61634	243.555	179.9	821.556	415.647	Cell adhesion molecule -> Cadherin	Signal transduction -> Cell communication -> Cell adhesion-mediated signaling;Cell adhesion;Developmental processes -> Ectoderm development -> Neurogenesis	NM_004932.2	CDH6	NM_004932.2	CDH6	5	Homo sapiens cadherin 6, type 2, K-cadherin (fetal kidney) (CDH6), mRNA.	KCAD	3800241	RefSeq	ILMN_164123	NM_004932.2	NM_004932.2		1004	15011911	NP_004923.1	3800241	S	3754	GTGGAGAGGTTAGAGCCAGCCACACTTGAACCTAATACCCTGCCCTTGAC	+	31323916-31323965	5p13.3d-p13.3c	A membrane-bounded organelle of eukaryotic cells in which chromosomes are housed and replicated. In most cells, the nucleus contains all of the cell's chromosomes except the organellar chromosomes, and is the site of RNA synthesis and processing. In some species, or in specialized cell types, RNA metabolism or DNA replication may be absent [goid 5634] [pmid 18029348] [evidence IDA]; All of the co…	The attachment of a cell, either to another cell or to an underlying substrate such as the extracellular matrix, via cell adhesion molecules [goid 7155] [pmid 7743525] [evidence TAS]; The attachment of an adhesion molecule in one cell to an identical molecule in an adjacent cell [goid 7156] [evidence IEA]	Interacting selectively with calcium ions (Ca2+) [goid 5509] [evidence IEA]; Interacting selectively with any protein or protein complex (a complex of two or more proteins that may include other nonprotein molecules) [goid 5515] [evidence IEA]	KCAD	Homo sapiens
ILMN_1767446	RNF150	NM_020724.1	57484	-2.68013	-4.77048	10.2271	9.51266	11.6494	11.7668	1131.36	736.512	3210.14	3683.68	Ligase -> Ubiquitin-protein ligase	Protein metabolism and modification -> Proteolysis	NM_020724.1	RNF150	NM_020724.1	RNF150	4	Homo sapiens ring finger protein 150 (RNF150), mRNA.	MGC125502	3440133	RefSeq	ILMN_26801	NM_020724.1	NM_020724.1		57484	58331203	NP_065775.1	3440133	S	4572	GGAGGTCCTGCTGCAAACCCCCTGAGCCTTTGCCATTCACTACTTACCAA	-	142007352-142007401	4q31.21a	Double layer of lipid molecules that encloses all cells, and, in eukaryotes, many organelles; may be a single or double lipid bilayer; also includes associated proteins [goid 16020] [evidence IEA]; Penetrating at least one phospholipid bilayer of a membrane. May also refer to the state of being buried in the bilayer with no exposure outside the bilayer. When used to describe a protein, indicates …		Interacting selectively with any protein or protein complex (a complex of two or more proteins that may include other nonprotein molecules) [goid 5515] [evidence IEA]; Interacting selectively with zinc (Zn) ions [goid 8270] [evidence IEA]; Interacting selectively with any metal ion [goid 46872] [evidence IEA]	MGC125502	Homo sapiens
ILMN_1767556	C10ORF10	NM_007021.2	11067	-2.37089	-2.72082	9.27554	8.58789	10.521	10.0319	583.158	386.251	1460.19	1112.8	Molecular function unclassified	Biological process unclassified	NM_007021.2	C10orf10	NM_007021.2	C10ORF10	10	Homo sapiens chromosome 10 open reading frame 10 (C10orf10), mRNA.	FIG; DEPP	2900747	RefSeq	ILMN_8623	NM_007021.2	NM_007021.2		11067	38570048	NP_008952.1	2900747	S	1695	TGGCAGCAAGAAGGTGAGGCATCAGGGAACGGGAATCAGGCTGGGACTGA	-	44791957-44792006	10q11.21c				FIG; DEPP	Homo sapiens
ILMN_1767658	RRS1	NM_015169.3	23212	2.44871	2.41561	10.7078	10.922	9.41576	9.64958	1573.29	1953.56	674.718	851.671	Nucleic acid binding -> Ribosomal protein	Nucleoside, nucleotide and nucleic acid metabolism	NM_015169.3	RRS1	NM_015169.3	RRS1	8	Homo sapiens RRS1 ribosome biogenesis regulator homolog (S. cerevisiae) (RRS1), mRNA.	KIAA0112	4120437	RefSeq	ILMN_176178	NM_015169.3	NM_015169.3		23212	46094056	NP_055984.1	4120437	S	1292	CCTGGCCGCTGCCTTCATTGAGTTTAAAGGGACAGGATTGCCCTTCCGTC	+	67342554-67342603	8q13.1b	A membrane-bounded organelle of eukaryotic cells in which chromosomes are housed and replicated. In most cells, the nucleus contains all of the cell's chromosomes except the organellar chromosomes, and is the site of RNA synthesis and processing. In some species, or in specialized cell types, RNA metabolism or DNA replication may be absent [goid 5634] [evidence IEA]	The process of the formation of the constituents of the ribosome subunits, their assembly, and their transport to the sites of protein synthesis [goid 42254] [evidence IEA]		KIAA0112	Homo sapiens
ILMN_1768534	BHLHB2	NM_003670.1	8553	7.65136	4.36009	12.8782	13.7866	9.94252	11.6622	6819.33	14326.3	970.343	3419.37	Transcription factor -> Basic helix-loop-helix transcription factor;Nucleic acid binding	Nucleoside, nucleotide and nucleic acid metabolism -> mRNA transcription -> mRNA transcription regulation;Developmental processes;Cell proliferation and differentiation;Other metabolism	NM_003670.1	BHLHB2	NM_003670.1	BHLHB2	3	Homo sapiens basic helix-loop-helix domain containing, class B, 2 (BHLHB2), mRNA.	DEC1; STRA13; Stra14; SHARP-2	2640735	RefSeq	ILMN_24095	NM_003670.1	NM_003670.1		8553	4503298	NP_003661.1	2640735	S	2510	GGTCCAGAGTACTTGTTTTCCCGATGTGTCCAGCCAGCTCCGCAGCAGCT	+	5001452-5001501	3p26.2a	A membrane-bounded organelle of eukaryotic cells in which chromosomes are housed and replicated. In most cells, the nucleus contains all of the cell's chromosomes except the organellar chromosomes, and is the site of RNA synthesis and processing. In some species, or in specialized cell types, RNA metabolism or DNA replication may be absent [goid 5634] [pmid 9240428] [evidence NAS]	Any process that stops, prevents or reduces the frequency, rate or extent of DNA-dependent transcription [goid 45892] [evidence IEA]	The function of binding to a specific DNA sequence in order to modulate transcription. The transcription factor may or may not also interact selectively with a protein or macromolecular complex [goid 3700] [pmid 9240428] [evidence NAS]; Interacting selectively with any protein or protein complex (a complex of two or more proteins that may include other nonprotein molecules) [goid 5515] [pmid 1127…	DEC1; STRA13; Stra14; SHARP-2	Homo sapiens
ILMN_1770800	PODN	NM_153703.3	127435	-3.95904	-3.33091	11.4964	11.0546	13.4816	12.7905	2733.59	2139.61	12097.2	7494.45	Receptor;Extracellular matrix	Signal transduction -> Cell surface receptor mediated signal transduction -> Other receptor mediated signaling pathway;Developmental processes	NM_153703.3	PODN	NM_153703.3	PODN	1	Homo sapiens podocan (PODN), mRNA.	SLRR5A; PCAN; MGC24995	6480040	RefSeq	ILMN_28316	NM_153703.3	NM_153703.3		127435	45505136	NP_714914.2	6480040	S	2846	GACCCAGCTGCACCTAGGAGACACCTTTGTTCTTCAGGCCTGTGGGGGAA	+	53323598-53323647	1p32.3c	The space external to the outermost structure of a cell. For cells without external protective or external encapsulating structures this refers to space outside of the plasma membrane. This term covers the host cell environment outside an intracellular parasite [goid 5576] [evidence IEA]; A layer consisting mainly of proteins (especially collagen) and glycosaminoglycans (mostly as proteoglycans) …		Interacting selectively with any protein or protein complex (a complex of two or more proteins that may include other nonprotein molecules) [goid 5515] [evidence IEA]	SLRR5A; PCAN; MGC24995	Homo sapiens
ILMN_1772241	SQLE	NM_003129.3	6713	2.22992	3.31487	10.2384	10.9019	9.08145	9.17291	1141.16	1923.29	539.149	614.322	Molecular function unclassified	Biological process unclassified	NM_003129.3	SQLE	NM_003129.3	SQLE	8	Homo sapiens squalene epoxidase (SQLE), mRNA.		7050068	RefSeq	ILMN_521	NM_003129.3	NM_003129.3		6713	62865634	NP_003120.2	7050068	S	2054	CTTAGAAGCCACTGACAATTCTCATCTGAGGTCCATGCCAGCAAGCTTCC	+	126023798-126023847	8q24.13d	The irregular network of unit membranes, visible only by electron microscopy, that occurs in the cytoplasm of many eukaryotic cells. The membranes form a complex meshwork of tubular channels, which are often expanded into slitlike cavities called cisternae. The ER takes two forms, rough (or granular), with ribosomes adhering to the outer surface, and smooth (with no ribosomes attached) [goid 5783…	The chemical reactions and pathways resulting in the formation of sterols, steroids with one or more hydroxyl groups and a hydrocarbon side-chain in the molecule [goid 16126] [pmid 9286711] [evidence NAS]; The process of removal or addition of one or more electrons with or without the concomitant removal or addition of a proton or protons [goid 55114] [evidence IEA]	Catalysis of the formation of a 2,3-epoxide in squalene [goid 4506] [pmid 9286711] [evidence NAS]; Catalysis of the formation of a 2,3-epoxide in squalene [goid 4506] [pmid 10666321] [evidence EXP]; Catalysis of an oxidation-reduction (redox) reaction, a reversible chemical reaction in which the oxidation state of an atom or atoms within a molecule is altered. One substrate acts as a hydrogen or …		Homo sapiens
ILMN_1772768	PSG7	NM_002783.1	5676	-2.73024	-7.23959	8.94859	7.84542	10.3976	10.7013	464.093	232.469	1335.47	1766.26	Cell adhesion molecule -> CAM family adhesion molecule	Signal transduction -> Cell communication -> Cell adhesion-mediated signaling;Cell adhesion	NM_002783.1	PSG7	NM_002783.1	PSG7	19	Homo sapiens pregnancy specific beta-1-glycoprotein 7 (PSG7), mRNA.		2230338	RefSeq	ILMN_28896	NM_002783.1	NM_002783.1		5676	4506176	NP_002774.1	2230338	S	1348	GGAACCTCAAAGAGCAAGACCCACTCTGTTCCAGAAGCCCTATAAGTCAG	-	48120716-48120765	19q13.31a	The space external to the outermost structure of a cell. For cells without external protective or external encapsulating structures this refers to space outside of the plasma membrane. This term covers the host cell environment outside an intracellular parasite [goid 5576] [evidence IEA]	The set of physiological processes that allow an embryo or foetus to develop within the body of a female animal. It covers the time from fertilization of a female ovum by a male spermatozoon until birth [goid 7565] [pmid 1690992] [evidence TAS]			Homo sapiens
ILMN_1773117	BCOR	NM_017745.4	54880	3.8788	2.39176	11.1618	11.1261	9.20624	9.868	2173.38	2244.53	585.467	989.505	Molecular function unclassified	Biological process unclassified	NM_017745.4	BCOR	NM_017745.4	BCOR	X	Homo sapiens BCL6 co-repressor (BCOR), transcript variant 1, mRNA.	MGC131961; KIAA1575; FLJ20285; MGC71031; MCOPS2; FLJ38041; MAA2; ANOP2	510576	RefSeq	ILMN_165939	NM_017745.4	NM_017745.4		54880	21071036	NP_060215.4	510576	I	5772	GGCCATGACTGTAGAGTGGTCAGAACTGTGTGGTTGGTTTGAGGGAGCGA	-	39795901-39795950	Xp11.4c	A membrane-bounded organelle of eukaryotic cells in which chromosomes are housed and replicated. In most cells, the nucleus contains all of the cell's chromosomes except the organellar chromosomes, and is the site of RNA synthesis and processing. In some species, or in specialized cell types, RNA metabolism or DNA replication may be absent [goid 5634] [pmid 10898795] [evidence IDA]	The synthesis of either RNA on a template of DNA or DNA on a template of RNA [goid 6350] [evidence IEA]; The alteration of DNA or protein in chromatin, which may result in changing the chromatin structure [goid 16568] [evidence IEA]; Any process that stops, prevents or reduces the frequency, rate or extent of DNA-dependent transcription [goid 45892] [pmid 10898795] [evidence IDA]	The function of a transcription cofactor that represses transcription from a RNA polymerase II promoter; does not bind DNA itself [goid 3714] [pmid 10898795] [evidence IDA]; Interacting selectively with a transcription factor, any protein required to initiate or regulate transcription [goid 8134] [pmid 10898795] [evidence IPI]; Interacting selectively with the enzyme histone deacetylase [goid 428…	MGC131961; MGC71031; MCOPS2; FLJ38041; MAA2; KIAA1575; FLJ20285; ANOP2	Homo sapiens
ILMN_1773337	DKK1	NM_012242.2	22943	-6.74674	-5.88036	9.84338	10.1886	12.5976	12.7445	865.709	1171.7	6333.52	7228.42	Molecular function unclassified	Biological process unclassified	NM_012242.2	DKK1	NM_012242.2	DKK1	10	Homo sapiens dickkopf homolog 1 (Xenopus laevis) (DKK1), mRNA.	DKK-1; SK	5570102	RefSeq	ILMN_22862	NM_012242.2	NM_012242.2		22943	61676924	NP_036374.1	5570102	S	1093	CCTGGAGTGTAAGAGCTTTGTTTCTTTATGGAACTCCCCTGTGATTGCAG	+	53746711-53746760	10q21.1a	The space external to the outermost structure of a cell. For cells without external protective or external encapsulating structures this refers to space outside of the plasma membrane. This term covers the host cell environment outside an intracellular parasite [goid 5576] [evidence IEA]; The membrane surrounding a cell that separates the cell from its external environment. It consists of a phosp…	The biological process whose specific outcome is the progression of a multicellular organism over time from an initial condition (e.g. a zygote or a young adult) to a later condition (e.g. a multicellular animal or an aged adult) [goid 7275] [evidence IEA]; Any process that stops, prevents or reduces the frequency, rate or extent of Wnt receptor signaling pathway activity [goid 30178] [evidence I…	Mediates the transfer of a signal from the outside to the inside of a cell by means other than the introduction of the signal molecule itself into the cell [goid 4871] [pmid 10383463] [evidence TAS]; Interacting selectively with any protein or protein complex (a complex of two or more proteins that may include other nonprotein molecules) [goid 5515] [pmid 17353931] [evidence IPI]; The function th…	DKK-1; SK	Homo sapiens
ILMN_1773650	LRRN3	NM_001099660.1	54674	-2.04984	-2.2818	7.99954	7.70768	9.03505	8.89786	242.667	209.335	521.666	508.145			NM_001099660.1	LRRN3	NM_018334.3	LRRN3	7	Homo sapiens leucine rich repeat neuronal 3 (LRRN3), transcript variant 1, mRNA.	NLRR-3; NLRR3; FLJ11129; FIGLER5	2230538	RefSeq	ILMN_306943	NM_001099660.1	NM_001099660.1		54674	153791506	NP_001093130.1	2230538	S	2986	GCTGCCTCTCTCCAGAAATGAACTGTGATGGTGGACACAGCTATGTGAGG	+	110552004-110552053	7q31.1b	Double layer of lipid molecules that encloses all cells, and, in eukaryotes, many organelles; may be a single or double lipid bilayer; also includes associated proteins [goid 16020] [evidence IEA]; Penetrating at least one phospholipid bilayer of a membrane. May also refer to the state of being buried in the bilayer with no exposure outside the bilayer. When used to describe a protein, indicates …		Interacting selectively with any protein or protein complex (a complex of two or more proteins that may include other nonprotein molecules) [goid 5515] [evidence IEA]	NLRR-3; NLRR3; FLJ11129	Homo sapiens
ILMN_1773992	CCRL1	NM_016557.2	51554	4.63635	3.25081	12.8393	12.999	10.6263	11.2982	6704.7	8271.38	1585.03	2657.38	Receptor -> G-protein coupled receptor	Signal transduction -> Cell surface receptor mediated signal transduction -> G-protein mediated signaling;Signal transduction -> Cell surface receptor mediated signal transduction -> Cytokine and chemokine mediated signaling pathway;Immunity and defense -> Cytokine/chemokine mediated immunity;Cell structure and motility -> Cell motility	NM_016557.2	CCRL1	NM_178445.1	CCRL1	3	Homo sapiens chemokine (C-C motif) receptor-like 1 (CCRL1), transcript variant 2, mRNA.	CCBP2; CCR11; PPR1; CCX-CKR; CC-CKR-11; VSHK1; CCR10; CKR-11	5860630	RefSeq	ILMN_21617	NM_016557.2	NM_016557.2		51554	30795218	NP_057641.1	5860630	A	207	GTTTTCCTCCCTGTATTCCTCACAATAGTTTTCGTCATTGGACTTGCAGG	+	132319365-132319414	3q22.1c	The membrane surrounding a cell that separates the cell from its external environment. It consists of a phospholipid bilayer and associated proteins [goid 5886] [pmid 10767544] [evidence TAS]; The membrane surrounding a cell that separates the cell from its external environment. It consists of a phospholipid bilayer and associated proteins [goid 5886] [pmid 10734104] [evidence TAS]; Penetrating a…	The directed movement of a motile cell or organism, or the directed growth of a cell guided by a specific chemical concentration gradient. Movement may be towards a higher concentration (positive chemotaxis) or towards a lower concentration (negative chemotaxis) [goid 6935] [pmid 10706668] [evidence TAS]; Any immune system process that functions in the calibrated response of an organism to a pote…	Combining with an extracellular or intracellular messenger to initiate a change in cell activity [goid 4872] [evidence IEA]; Combining with a C-C chemokine to initiate a change in cell activity. C-C chemokines do not have an amino acid between the first two cysteines of the characteristic four-cysteine motif [goid 16493] [evidence IEA]	CCBP2; CCR11; PPR1; CCX-CKR; CC-CKR-11; VSHK1; CCR10; CKR-11	Homo sapiens
ILMN_1776724	LYPD6	NM_194317.2	130574	-2.25038	-3.7322	8.04038	7.98643	9.21055	9.88646	249.345	255.295	588.303	1001.88	Molecular function unclassified	Biological process unclassified	NM_194317.2	LYPD6	NM_194317.2	LYPD6	2	Homo sapiens LY6/PLAUR domain containing 6 (LYPD6), mRNA.	MGC52057	6840220	RefSeq	ILMN_11416	NM_194317.2	NM_194317.2		130574	50355992	NP_919298.1	6840220	S	3216	ATCCCCAGCCTCAAGGAGCCAAGGAAGAGTCATTCACATGGAAGGTCCGG	+	150038115-150038164	2q23.2a	The space external to the outermost structure of a cell. For cells without external protective or external encapsulating structures this refers to space outside of the plasma membrane. This term covers the host cell environment outside an intracellular parasite [goid 5576] [evidence IEA]			MGC52057	Homo sapiens
ILMN_1778561	WEE1	NM_003390.2	7465	-2.41565	-2.10477	9.6993	10.5071	10.9717	11.5807	783.248	1460.58	1986.48	3235.48	Kinase -> Protein kinase -> Non-receptor serine/threonine protein kinase	Protein metabolism and modification -> Protein modification -> Protein phosphorylation;Cell cycle -> Cell cycle control;Cell cycle -> Mitosis	NM_003390.2	WEE1	NM_003390.2	WEE1	11	Homo sapiens WEE1 homolog (S. pombe) (WEE1), mRNA.	WEE1hu; FLJ16446; DKFZp686I18166	2970332	RefSeq	ILMN_28737	NM_003390.2	NM_003390.2		7465	19718775	NP_003381.1	2970332	S	3554	CCCACTGGGAGCACTTTGTAGGCATTGCATGAACCATGGGATGATGATTC	+	9567197-9567246	11p15.4a	A membrane-bounded organelle of eukaryotic cells in which chromosomes are housed and replicated. In most cells, the nucleus contains all of the cell's chromosomes except the organellar chromosomes, and is the site of RNA synthesis and processing. In some species, or in specialized cell types, RNA metabolism or DNA replication may be absent [goid 5634] [pmid 8348613] [evidence TAS]; That part of t…	The process of introducing a phosphate group on to a protein [goid 6468] [evidence IEA]; The progression of biochemical and morphological phases and events that occur in a cell during successive cell replication or nuclear replication events. Canonically, the cell cycle comprises the replication and segregation of genetic material followed by the division of the cell, but in endocycles or syncyti…	Interacting selectively with a nucleotide, any compound consisting of a nucleoside that is esterified with (ortho)phosphate or an oligophosphate at any hydroxyl group on the ribose or deoxyribose moiety [goid 166] [evidence IEA]; Interacting selectively with magnesium (Mg) ions [goid 287] [evidence IEA]; Catalysis of the reaction: ATP + a protein serine/threonine = ADP + protein serine/threonine …	WEE1hu; FLJ16446; DKFZp686I18166	Homo sapiens
ILMN_1778668	TAGLN	NM_003186.3	6876	-3.03807	-3.58132	12.2693	12.379	13.8724	14.2195	4556.35	5368.38	15626.4	19917.5	Cytoskeletal protein -> Actin family cytoskeletal protein -> Non-motor actin binding protein	Muscle contraction	NM_003186.3	TAGLN	NM_003186.3	TAGLN	11	Homo sapiens transgelin (TAGLN), transcript variant 2, mRNA.	TAGLN1; WS3-10; SM22; DKFZp686P11128; SMCC	650678	RefSeq	ILMN_2335	NM_003186.3	NM_003186.3		6876	48255904	NP_003177.2	650678	A	1022	GATGTGGGCCAAGTCCACTGTCCTCCTTGGCGGCAAAAGCCCATTGAAGA	+	116580580-116580629	11q23.3b	All of the contents of a cell excluding the plasma membrane and nucleus, but including other subcellular structures [goid 5737] [evidence IEA]	The process whose specific outcome is the progression of the muscle over time, from its formation to the mature structure. The muscle is an organ consisting of a tissue made up of various elongated cells that are specialized to contract and thus to produce movement and mechanical work [goid 7517] [pmid 9615232] [evidence TAS]	Interacting selectively with monomeric or multimeric forms of actin, including actin filaments [goid 3779] [evidence IEA]; Interacting selectively with any protein or protein complex (a complex of two or more proteins that may include other nonprotein molecules) [goid 5515] [pmid 17353931] [evidence IPI]	TAGLN1; WS3-10; SM22; DKFZp686P11128; SMCC	Homo sapiens
ILMN_1778681	EBF1	NM_024007.2	1879	-3.02743	-2.67333	9.72522	10.4587	11.3233	11.8773	799.058	1414.07	2540.59	3953.81	Molecular function unclassified	Biological process unclassified	NM_024007.2	EBF1	NM_024007.2	EBF1	5	Homo sapiens early B-cell factor 1 (EBF1), mRNA.	EBF; O/E-1; COE1; OLF1	1110592	RefSeq	ILMN_27934	NM_024007.2	NM_024007.2		1879	36054140	NP_076870.1	1110592	S	2230	GAAGAGGGATCTGCAAGTGCAGGGTGTTGGTTAAAGTTGTACCTCCCAAG	-	158058476-158058525	5q33.3c	A membrane-bounded organelle of eukaryotic cells in which chromosomes are housed and replicated. In most cells, the nucleus contains all of the cell's chromosomes except the organellar chromosomes, and is the site of RNA synthesis and processing. In some species, or in specialized cell types, RNA metabolism or DNA replication may be absent [goid 5634] [evidence IEA]	Any process that modulates the frequency, rate or extent of DNA-dependent transcription [goid 6355] [evidence IEA]; The biological process whose specific outcome is the progression of a multicellular organism over time from an initial condition (e.g. a zygote or a young adult) to a later condition (e.g. a multicellular animal or an aged adult) [goid 7275] [evidence IEA]; Any process that activate…	The function of binding to a specific DNA sequence in order to modulate transcription. The transcription factor may or may not also interact selectively with a protein or macromolecular complex [goid 3700] [evidence IEA]; Interacting selectively with any protein or protein complex (a complex of two or more proteins that may include other nonprotein molecules) [goid 5515] [pmid 14594818] [evidence…	EBF; O/E-1; COE1; OLF1	Homo sapiens
ILMN_1778755	TRIL	NM_014817.3	9865	-3.08784	-2.76069	9.5834	9.12682	11.21	10.5918	722.132	560.78	2340.26	1644.7	Receptor;Extracellular matrix	Signal transduction -> Cell surface receptor mediated signal transduction;Immunity and defense	NM_014817.3	TRIL	NM_014817.2	TRIL	7	Homo sapiens TLR4 interactor with leucine rich repeats (TRIL), mRNA.		5690239	RefSeq	ILMN_164846	NM_014817.3	NM_014817.3		9865	116875827	NP_055632.2	5690239	S	4883	GGCCTCTGGTTCTCCTCACCACCCACCTTTTCAGCCATAGAACATCACTG	-	28993097-28993146	7p15.1c					Homo sapiens
ILMN_1778924	PDE1A	NM_001003683.1	5136	-5.58414	-2.88309	7.86432	8.24858	10.3457	9.7762	221.179	306.245	1286.19	930.896	Hydrolase -> Phosphodiesterase	Nucleoside, nucleotide and nucleic acid metabolism -> Metabolism of cyclic nucleotides;Signal transduction	NM_001003683.1	PDE1A	NM_001003683.1	PDE1A	2	Homo sapiens phosphodiesterase 1A, calmodulin-dependent (PDE1A), transcript variant 2, mRNA.	HSPDE1A; MGC26303; HCAM1	5900189	RefSeq	ILMN_28996	NM_001003683.1	NM_001003683.1		5136	51102294	NP_001003683.1	5900189	I	1873	CCGGGCTCAACTGCTACCGAACAGATTCATCTAGTGGCTACATCAGCACC	-	183032928-183032973:183032974-183032977	2q32.1a	The part of a cell or its extracellular environment in which a gene product is located. A gene product may be located in one or more parts of a cell and its location may be as specific as a particular macromolecular complex, that is, a stable, persistent association of macromolecules that function together [goid 5575] [evidence ND ]	The cascade of processes by which a signal interacts with a receptor, causing a change in the level or activity of a second messenger or other downstream target, and ultimately effecting a change in the functioning of the cell [goid 7165] [evidence IEA]	Catalysis of the reaction: nucleoside 3',5'-cyclic phosphate + H2O = nucleoside 5'-phosphate; catalytic activity is regulated by calmodulin [goid 4117] [pmid 8557689] [evidence TAS]; Interacting selectively with calmodulin, a calcium-binding protein with many roles, both in the calcium-bound and calcium-free states [goid 5516] [evidence IEA]; Catalysis of the hydrolysis of various bonds, e.g. C-O…	HSPDE1A; MGC26303; HCAM1	Homo sapiens
ILMN_1779234	CXCL6	NM_002993.2	6372	-26.2319	3.40936	7.91011	9.68817	12.6234	7.91867	228.511	828.307	6424.51	250.869	Signaling molecule -> Chemokine	Signal transduction -> Cell surface receptor mediated signal transduction;Signal transduction -> Cell communication -> Ligand-mediated signaling;Immunity and defense -> Granulocyte-mediated immunity;Cell structure and motility -> Cell motility	NM_002993.2	CXCL6	NM_002993.2	CXCL6	4	Homo sapiens chemokine (C-X-C motif) ligand 6 (granulocyte chemotactic protein 2) (CXCL6), mRNA.	GCP2; GCP-2; CKA-3; SCYB6	6620487	RefSeq	ILMN_11101	NM_002993.2	NM_002993.2		6372	52851409	NP_002984.1	6620487	S	800	GTGTGCTGTTGAGGGAGGTATCCTGTTGTTCTTACTCACTCTTCTCATAA	+	74922622-74922671	4q13.3d	The space external to the outermost structure of a cell. For cells without external protective or external encapsulating structures this refers to space outside of the plasma membrane. This term covers the host cell environment outside an intracellular parasite [goid 5576] [evidence IEA]; That part of a multicellular organism outside the cells proper, usually taken to be outside the plasma membra…	The directed movement of a motile cell or organism, or the directed growth of a cell guided by a specific chemical concentration gradient. Movement may be towards a higher concentration (positive chemotaxis) or towards a lower concentration (negative chemotaxis) [goid 6935] [pmid 9164944] [evidence TAS]; The immediate defensive reaction (by vertebrate tissue) to infection or injury caused by chem…	The function of a family of chemotactic pro-inflammatory activation-inducible cytokines acting primarily upon hemopoietic cells in immunoregulatory processes; all chemokines possess a number of conserved cysteine residues involved in intramolecular disulfide bond formation [goid 8009] [pmid 8399143] [evidence TAS]; Interacting selectively with heparin, any member of a group of glycosaminoglycans …	GCP2; GCP-2; CKA-3; SCYB6	Homo sapiens
ILMN_1780057	RENBP	NM_002910.4	5973	2.14124	3.26268	9.79154	9.0533	8.6931	7.34724	833.928	533.606	412.035	165.789	Isomerase -> Epimerase/racemase	Carbohydrate metabolism -> Other polysaccharide metabolism	NM_002910.4	RENBP	NM_002910.4	RENBP	X	Homo sapiens renin binding protein (RENBP), mRNA.	RNBP; RBP	5810678	RefSeq	ILMN_17151	NM_002910.4	NM_002910.4		5973	11496987	NP_002901.1	5810678	S	1330	TTTCAAAGGCTGCTTCCACGTGCCGCGGTGCCTAGCCATGTGCGAGGAGA	-	152854007-152854051:152854136-152854140	Xq28f	All of the contents of a cell excluding the plasma membrane and nucleus, but including other subcellular structures [goid 5737] [pmid 18029348] [evidence IDA]; All of the contents of a cell excluding the plasma membrane and nucleus, but including other subcellular structures [goid 5737] [pmid 18029348] [evidence IDA]	The chemical reactions and pathways involving mannose, the aldohexose manno-hexose, the C-2 epimer of glucose. The D-(+)-form is widely distributed in mannans and hemicelluloses and is of major importance in the core oligosaccharide of N-linked oligosaccharides of glycoproteins [goid 6013] [evidence IEA]; The chemical reactions and pathways involving mannose, the aldohexose manno-hexose, the C-2 …	Catalysis of a biochemical reaction at physiological temperatures. In biologically catalyzed reactions, the reactants are known as substrates, and the catalysts are naturally occurring macromolecular substances known as enzymes. Enzymes possess specific binding sites for substrates, and are usually composed wholly or largely of protein, but RNA that has catalytic activity (ribozyme) is often also…	RNBP; RBP	Homo sapiens
ILMN_1781966	OSBP2	NM_030758.3	23762	2.70673	4.24266	9.32019	9.29212	7.88364	7.20715	603.023	632.49	238.239	146.541	Transfer/carrier protein	Lipid, fatty acid and steroid metabolism -> Lipid and fatty acid transport;Transport -> Lipid and fatty acid transport;Lipid, fatty acid and steroid metabolism -> Steroid metabolism -> Cholesterol metabolism	NM_030758.3	OSBP2	NM_030758.3	OSBP2	22	Homo sapiens oxysterol binding protein 2 (OSBP2), transcript variant 1, mRNA.	ORP-4; OSBPL1; ORP4; OSBPL4	3780100	RefSeq	ILMN_6048	NM_030758.3	NM_030758.3		23762	75905817	NP_110385.1	3780100	S	4029	GGCCACTGACCCAGCCCCTCAGAATCCCACACTCCAATCCTTTCCATTTC	+	29633500-29633549	22q12.2b-q12.2c	Double layer of lipid molecules that encloses all cells, and, in eukaryotes, many organelles; may be a single or double lipid bilayer; also includes associated proteins [goid 16020] [evidence IEA]	The directed movement of lipids into, out of, within or between cells. Lipids are compounds soluble in an organic solvent but not, or sparingly, in an aqueous solvent [goid 6869] [evidence IEA]; The chemical reactions and pathways involving steroids, compounds with a 1,2,cyclopentanoperhydrophenanthrene nucleus [goid 8202] [evidence IEA]; The directed movement of lipids into, out of, within or be…		ORP-4; OSBPL1; ORP4; OSBPL4	Homo sapiens
ILMN_1782050	CEBPD	NM_005195.3	1052	-2.80195	-2.67842	12.3145	12.7729	13.8009	14.1943	4705.89	7121.99	14795.5	19599.1	Transcription factor -> Other transcription factor;Nucleic acid binding	Nucleoside, nucleotide and nucleic acid metabolism -> mRNA transcription -> mRNA transcription regulation;Cell proliferation and differentiation	NM_005195.3	CEBPD	NM_005195.2	CEBPD	8	Homo sapiens CCAAT/enhancer binding protein (C/EBP), delta (CEBPD), mRNA.	C/EBP-delta; NF-IL6-beta; CELF; CRP3	5490408	RefSeq	ILMN_6563	NM_005195.3	NM_005195.3		1052	125661056	NP_005186.2	5490408	S	948	CGCCGGGTGCCCGCTGCAGTTTCTTGGGACATAGGAGCGCAAAGAAGCTA	-	48812282-48812331	8q11.21a	A membrane-bounded organelle of eukaryotic cells in which chromosomes are housed and replicated. In most cells, the nucleus contains all of the cell's chromosomes except the organellar chromosomes, and is the site of RNA synthesis and processing. In some species, or in specialized cell types, RNA metabolism or DNA replication may be absent [goid 5634] [evidence IEA]	The synthesis of either RNA on a template of DNA or DNA on a template of RNA [goid 6350] [evidence IEA]; Any process that modulates the frequency, rate or extent of DNA-dependent transcription [goid 6355] [evidence IEA]; The synthesis of RNA from a DNA template by RNA polymerase II (Pol II), originating at a Pol II-specific promoter. Includes transcription of messenger RNA (mRNA) and certain smal…	The function of binding to a specific DNA sequence in order to modulate transcription. The transcription factor may or may not also interact selectively with a protein or macromolecular complex [goid 3700] [evidence IEA]; Interacting selectively with DNA of a specific nucleotide composition, e.g. GC-rich DNA binding, or with a specific sequence motif or type of DNA e.g. promotor binding or rDNA b…	NF-IL6-beta; C/EBP-delta; CELF; CRP3	Homo sapiens
ILMN_1782110	ZNF295	NM_001098402.1	49854	2.13417	3.32131	9.83299	10.7154	8.73932	8.98367	859.459	1686.02	425.625	539.591			NM_001098402.1	ZNF295	NM_020727.3	ZNF295	21	Homo sapiens zinc finger protein 295 (ZNF295), transcript variant 1, mRNA.	ZBTB21; DKFZp781N1974	6060326	RefSeq	ILMN_308354	NM_001098402.1	NM_001098402.1		49854	148491087	NP_001091872.1	6060326	S	6928	CTTTCAGTGTATCTCAGCGGGTACTCCAGCTTGTGGCATTCCCATGTGAC	-	43407441-43407490	21q22.3a	The living contents of a cell; the matter contained within (but not including) the plasma membrane, usually taken to exclude large vacuoles and masses of secretory or ingested material. In eukaryotes it includes the nucleus and cytoplasm [goid 5622] [evidence IEA]; A membrane-bounded organelle of eukaryotic cells in which chromosomes are housed and replicated. In most cells, the nucleus contains …	The synthesis of either RNA on a template of DNA or DNA on a template of RNA [goid 6350] [evidence IEA]; Any process that modulates the frequency, rate or extent of DNA-dependent transcription [goid 6355] [evidence IEA]	Interacting selectively with DNA (deoxyribonucleic acid) [goid 3677] [evidence IEA]; Interacting selectively with any protein or protein complex (a complex of two or more proteins that may include other nonprotein molecules) [goid 5515] [evidence IEA]; Interacting selectively with zinc (Zn) ions [goid 8270] [evidence IEA]; Interacting selectively with any metal ion [goid 46872] [evidence IEA]; In…	ZBTB21; novel; DKFZp781N1974	Homo sapiens
ILMN_1783182	FBN1	NM_000138.3	2200	-2.29935	-2.14988	10.4523	10.0957	11.6535	11.1999	1323.91	1099.91	3220.89	2489.57	Cell adhesion molecule;Extracellular matrix -> Extracellular matrix structural protein;Extracellular matrix -> Extracellular matrix glycoprotein;Select calcium binding protein -> Annexin	Signal transduction -> Cell communication;Sensory perception -> Vision;Developmental processes -> Mesoderm development -> Skeletal development	NM_000138.3	FBN1	NM_000138.2	FBN1	15	Homo sapiens fibrillin 1 (FBN1), mRNA.	FBN; WMS; MFS1; OCTD; MASS; SGS	4480593	RefSeq	ILMN_4226	NM_000138.3	NM_000138.3		2200	93589095	NP_000129.2	4480593	S	9857	GTTTACCCCTTGGCTTTGTGTTCTTGCATGGATTTGGGGTTGGAGGGGCC	-	48702224-48702273	15q21.1d	Extracellular matrix components occurring independently or along with elastin. Thought to have force-bearing functions in tendon. In addition to fibrillins, microfibrils may contain other associated proteins [goid 1527] [pmid 1860873] [evidence IDA]; Extracellular matrix components occurring independently or along with elastin. Thought to have force-bearing functions in tendon. In addition to fib…	The process whose specific outcome is the progression of the skeleton over time, from its formation to the mature structure. The skeleton is the bony framework of the body in vertebrates (endoskeleton) or the hard outer envelope of insects (exoskeleton or dermoskeleton) [goid 1501] [pmid 8188302] [evidence IMP]; The process whose specific outcome is the progression of the heart over time, from it…	The action of a molecule that contributes to the structural integrity of the extracellular matrix [goid 5201] [pmid 10931876] [evidence TAS]; The action of a molecule that contributes to the structural integrity of the extracellular matrix [goid 5201] [pmid 3536967] [evidence IDA]; Interacting selectively with calcium ions (Ca2+) [goid 5509] [pmid 7691719] [evidence IDA]; Interacting selectively …	FBN; WMS; MFS1; OCTD; MASS; fibrillin; SGS	Homo sapiens
ILMN_1783805	PNMA3	NM_013364.4	29944	2.04061	3.23651	9.41308	9.8954	8.38408	8.20096	643.186	963.087	331.863	310.476	Molecular function unclassified	Biological process unclassified	NM_013364.4	PNMA3	NM_013364.2	PNMA3	X	Homo sapiens paraneoplastic antigen MA3 (PNMA3), mRNA.	MGC132756; MA3; MGC132758; MA5	7320270	RefSeq	ILMN_16752	NM_013364.4	NM_013364.4		29944	142976815	NP_037496.3	7320270	S	3624	CGGGACCTGTGTGGGACCTGTGTCCTGTGGTGGCCGTTTGCAGTTTCTCT	+	151979356-151979405	Xq28f	A membrane-bounded organelle of eukaryotic cells in which chromosomes are housed and replicated. In most cells, the nucleus contains all of the cell's chromosomes except the organellar chromosomes, and is the site of RNA synthesis and processing. In some species, or in specialized cell types, RNA metabolism or DNA replication may be absent [goid 5634] [evidence IEA]		Interacting selectively with any nucleic acid [goid 3676] [evidence IEA]; Interacting selectively with zinc (Zn) ions [goid 8270] [evidence IEA]; Interacting selectively with any metal ion [goid 46872] [evidence IEA]	MA3; MA5	Homo sapiens
ILMN_1784294	CPA4	NM_016352.2	51200	-2.94627	-2.41858	8.3624	7.54788	9.92129	8.82204	311.368	188.161	955.735	479.884	Protease -> Metalloprotease	Protein metabolism and modification -> Proteolysis	NM_016352.2	CPA4	NM_016352.2	CPA4	7	Homo sapiens carboxypeptidase A4 (CPA4), mRNA.	CPA3	520682	RefSeq	ILMN_164642	NM_016352.2	NM_016352.2		51200	61743915	NP_057436.2	520682	S	2457	GCCCTGGCACATTCCCATTTGTGCTGTGGTGTATCCTGTGTTTCCTTGTC	+	129750916-129750965	7q32.2b	The space external to the outermost structure of a cell. For cells without external protective or external encapsulating structures this refers to space outside of the plasma membrane. This term covers the host cell environment outside an intracellular parasite [goid 5576] [evidence IEA]	The hydrolysis of a peptide bond or bonds within a protein [goid 6508] [evidence NAS]; The modification of histones by addition of acetyl groups [goid 16573] [pmid 10383164] [evidence NAS]	Catalysis of the hydrolysis of C-terminal amino acid residues from a polypeptide chain by a mechanism in which water acts as a nucleophile, one or two metal ions hold the water molecule in place, and charged amino acid side chains are ligands for the metal ions [goid 4181] [pmid 10383164] [evidence NAS]; Catalysis of the hydrolysis of a peptide bond. A peptide bond is a covalent bond formed when …	CPA3	Homo sapiens
ILMN_1785424	ABLIM1	NM_006720.3	3983	-2.18781	-2.19947	8.38537	7.93556	9.51485	9.07272	315.821	246.982	726.65	572.817	Miscellaneous function -> Structural protein	Developmental processes -> Ectoderm development -> Neurogenesis;Cell structure and motility -> Cell structure;Cell structure and motility -> Cell motility	NM_006720.3	ABLIM1	NM_006720.3	ABLIM1	10	Homo sapiens actin binding LIM protein 1 (ABLIM1), transcript variant 4, mRNA.	KIAA0059; FLJ14564; MGC1224; LIMATIN; LIMAB1; DKFZp781D0148; ABLIM	2570112	RefSeq	ILMN_21737	NM_006720.3	NM_006720.3		3983	51173716	NP_006711.3	2570112	A	6603	GAAAAGCTGTGTCGTGTTCCCTGTGAAACTGAGCAGGTGTGTGTTGGCGC	-	116192405-116192454	10q25.3a	All of the contents of a cell excluding the plasma membrane and nucleus, but including other subcellular structures [goid 5737] [evidence IEA]; The part of the cytoskeleton (the internal framework of a cell) composed of actin and associated proteins. Includes actin cytoskeleton-associated complexes [goid 15629] [pmid 9245787] [evidence TAS]	A process that is carried out at the cellular level which results in the formation, arrangement of constituent parts, or disassembly of cytoskeletal structures [goid 7010] [evidence IEA]; A process that is carried out at the cellular level which results in the formation, arrangement of constituent parts, or disassembly of cytoskeletal structures [goid 7010] [evidence IEA]; A process that is carri…	Interacting selectively with monomeric or multimeric forms of actin, including actin filaments [goid 3779] [evidence IEA]; Interacting selectively with zinc (Zn) ions [goid 8270] [evidence IEA]; Interacting selectively with any metal ion [goid 46872] [evidence IEA]; Interacting selectively with monomeric or multimeric forms of actin, including actin filaments [goid 3779] [evidence IEA]; Interacti…	KIAA0059; FLJ14564; MGC1224; LIMATIN; LIMAB1; DKFZp781D0148; ABLIM	Homo sapiens
ILMN_1785732	TNFAIP6	NM_007115.2	7130	-5.67481	3.56567	10.7102	12.6954	13.2148	10.8612	1578.62	6718.94	9944.21	1978.26	Extracellular matrix -> Extracellular matrix structural protein	Signal transduction -> Cell communication -> Extracellular matrix protein-mediated signaling	NM_007115.2	TNFAIP6	NM_007115.2	TNFAIP6	2	Homo sapiens tumor necrosis factor, alpha-induced protein 6 (TNFAIP6), mRNA.	TSG6	2140242	RefSeq	ILMN_11686	NM_007115.2	NM_007115.2		7130	26051242	NP_009046.2	2140242	S	673	CGATGATGTCCATGGCTTTGTGGGAAGATACTGTGGAGATGAGCTTCCAG	+	151934982-151935008:151938309-151938331	2q23.3b		The immediate defensive reaction (by vertebrate tissue) to infection or injury caused by chemical or physical agents. The process is characterized by local vasodilation, extravasation of plasma into intercellular spaces and accumulation of white blood cells and macrophages [goid 6954] [pmid 1730767] [evidence TAS]; The attachment of a cell, either to another cell or to an underlying substrate suc…	Interacting selectively with any protein or protein complex (a complex of two or more proteins that may include other nonprotein molecules) [goid 5515] [evidence IEA]; Interacting selectively with hyaluronic acid, a polymer composed of repeating dimeric units of glucuronic acid and N-acetyl glucosamine [goid 5540] [pmid 1730767] [evidence TAS]	TSG6	Homo sapiens
ILMN_1786125	CCNA2	NM_001237.2	890	-2.55619	-2.07094	8.18709	7.7811	9.54109	8.83138	275.47	221.029	739.557	483.155	Select regulatory molecule -> Kinase modulator -> Kinase activator	Developmental processes -> Gametogenesis -> Spermatogenesis and motility;Cell cycle -> Cell cycle control;Oncogenesis	NM_001237.2	CCNA2	NM_001237.2	CCNA2	4	Homo sapiens cyclin A2 (CCNA2), mRNA.	CCNA; CCN1	2650608	RefSeq	ILMN_16427	NM_001237.2	NM_001237.2		890	16950653	NP_001228.1	2650608	S	1273	CCTTGTCTCATGGACCTTCACCAGACCTACCTCAAAGCACCACAGCATGC	-	122958685-122958734	4q27c	The pronucleus originating from the ovum that is being fertilized [goid 1939] [evidence IEA]; The pronucleus originating from the spermatozoa that was involved in fertilization [goid 1940] [evidence IEA]; A membrane-bounded organelle of eukaryotic cells in which chromosomes are housed and replicated. In most cells, the nucleus contains all of the cell's chromosomes except the organellar chromosom…	The progression of biochemical and morphological phases and events that occur in a cell during successive cell replication or nuclear replication events. Canonically, the cell cycle comprises the replication and segregation of genetic material followed by the division of the cell, but in endocycles or syncytial cells nuclear replication or nuclear division may not be followed by cell division [go…	Interacting selectively with any protein or protein complex (a complex of two or more proteins that may include other nonprotein molecules) [goid 5515] [pmid 17254966] [evidence IPI]; Interacting selectively with any protein or protein complex (a complex of two or more proteins that may include other nonprotein molecules) [goid 5515] [pmid 15890360] [evidence IPI]	CCNA; CCN1	Homo sapiens
ILMN_1787186	NOV	NM_002514.2	4856	-2.46015	-4.56998	10.5778	9.76644	11.8766	11.9586	1437.34	876.458	3800.54	4185.23	Signaling molecule -> Growth factor;Signaling molecule -> Other signaling molecule	Signal transduction -> Cell communication	NM_002514.2	NOV	NM_002514.2	NOV	8	Homo sapiens nephroblastoma overexpressed gene (NOV), mRNA.	IGFBP9; NOVH; CCN3	4290037	RefSeq	ILMN_21404	NM_002514.2	NM_002514.2		4856	19923725	NP_002505.1	4290037	S	1974	TGAGGCCCAAAGCACTTGCTTACATCCTCTGATAGCTGTTTCAAATGTGC	+	120505381-120505430	8q24.12b	The space external to the outermost structure of a cell. For cells without external protective or external encapsulating structures this refers to space outside of the plasma membrane. This term covers the host cell environment outside an intracellular parasite [goid 5576] [evidence IEA]	Any process that modulates the frequency, rate or extent of cell growth [goid 1558] [evidence IEA]	Interacting selectively with an insulin-like growth factor, any member of a group of polypeptides that are structurally homologous to insulin and share many of its biological activities, but are immunologically distinct from it [goid 5520] [evidence IEA]; The function that stimulates a cell to grow or proliferate. Most growth factors have other actions besides the induction of cell growth or prol…	IGFBP9; NOVH; CCN3	Homo sapiens
ILMN_1787897	CXCL1	NM_001511.1	2919	-2.74467	5.13791	10.6941	11.4978	12.1507	9.13662	1559.11	2909.05	4619.09	598.87	Signaling molecule -> Chemokine	Signal transduction -> Cell surface receptor mediated signal transduction -> Cytokine and chemokine mediated signaling pathway;Signal transduction -> Intracellular signaling cascade -> Calcium mediated signaling;Signal transduction -> Intracellular signaling cascade -> NF-kappaB cascade;Signal transduction -> Cell communication -> Ligand-mediated signaling;Immunity and defense -> T-cell mediated …	NM_001511.1	CXCL1	NM_001511.1	CXCL1	4	Homo sapiens chemokine (C-X-C motif) ligand 1 (melanoma growth stimulating activity, alpha) (CXCL1), mRNA.	GROa; FSP; GRO1; MGSA alpha; NAP-3; MGSA-a; MGSA; SCYB1	5720039	RefSeq	ILMN_17166	NM_001511.1	NM_001511.1		2919	4504152	NP_001502.1	5720039	S	792	GGCTGGCGGATCCAAGCAAATGGCCAATGAGATCATTGTGAAGGCAGGGG	+	74736642-74736691	4q13.3d	The space external to the outermost structure of a cell. For cells without external protective or external encapsulating structures this refers to space outside of the plasma membrane. This term covers the host cell environment outside an intracellular parasite [goid 5576] [evidence IEA]; That part of a multicellular organism outside the cells proper, usually taken to be outside the plasma membra…	The directed movement of a motile cell or organism, or the directed growth of a cell guided by a specific chemical concentration gradient. Movement may be towards a higher concentration (positive chemotaxis) or towards a lower concentration (negative chemotaxis) [goid 6935] [pmid 10820279] [evidence TAS]; The immediate defensive reaction (by vertebrate tissue) to infection or injury caused by che…	The function of a family of chemotactic pro-inflammatory activation-inducible cytokines acting primarily upon hemopoietic cells in immunoregulatory processes; all chemokines possess a number of conserved cysteine residues involved in intramolecular disulfide bond formation [goid 8009] [pmid 10820279] [evidence TAS]; Increases the activity of an enzyme [goid 8047] [pmid 9079638] [evidence TAS]; Th…	GROa; FSP; GRO1; MGSA alpha; NAP-3; MGSA-a; MGSA; SCYB1	Homo sapiens
ILMN_1788531	SIT1	NM_014450.2	27240	-2.10729	-2.47652	8.24178	8.15692	9.31717	9.46524	286.084	288.312	633.574	751.163	Molecular function unclassified	Biological process unclassified	NM_014450.2	SIT1	NM_014450.2	SIT1	9	Homo sapiens signaling threshold regulating transmembrane adaptor 1 (SIT1), mRNA.	MGC125909; SIT; MGC125910; RP11-331F9.5; MGC125908	4280053	RefSeq	ILMN_18699	NM_014450.2	NM_014450.2		27240	40068036	NP_055265.1	4280053	S	954	TCTGGAGTTTAACCAGATCCTCCCCACCCCCGCTCCCTCATAGTCTACCC	-	35649529-35649578	9p13.3a	The membrane surrounding a cell that separates the cell from its external environment. It consists of a phospholipid bilayer and associated proteins [goid 5886] [pmid 10209036] [evidence IDA]; Penetrating at least one phospholipid bilayer of a plasma membrane. May also refer to the state of being buried in the bilayer with no exposure outside the bilayer [goid 5887] [pmid 11433379] [evidence TAS]	Any immune system process that functions in the calibrated response of an organism to a potential internal or invasive threat [goid 6955] [evidence IEA]; The cascade of processes by which a signal interacts with a receptor, causing a change in the level or activity of a second messenger or other downstream target, and ultimately effecting a change in the functioning of the cell [goid 7165] [pmid …	Interacting selectively with any protein or protein complex (a complex of two or more proteins that may include other nonprotein molecules) [goid 5515] [pmid 10209036] [evidence IPI]; Interacting selectively with a kinase, any enzyme that catalyzes the transfer of a phosphate group [goid 19900] [pmid 10209036] [evidence IPI]; Interacting selectively with a SH2 domain (Src homology 2) of a protein…	MGC125909; SIT; MGC125910; RP11-331F9.5; MGC125908	Homo sapiens
ILMN_1789502	GPC4	NM_001448.2	2239	8.32947	4.13932	9.99013	11.3954	6.93191	9.34599	960.786	2725.23	131.109	691.372	Cell adhesion molecule;Extracellular matrix -> Extracellular matrix glycoprotein	Cell adhesion	NM_001448.2	GPC4	NM_001448.2	GPC4	X	Homo sapiens glypican 4 (GPC4), mRNA.	K-glypican	6330270	RefSeq	ILMN_11696	NM_001448.2	NM_001448.2		2239	21614524	NP_001439.2	6330270	S	3282	GTCCCAGGCCAAAGACTAACAACTGCCTTGGGAATCCCTTCCTTGTGTCC	-	132435446-132435495	Xq26.2b	The space external to the outermost structure of a cell. For cells without external protective or external encapsulating structures this refers to space outside of the plasma membrane. This term covers the host cell environment outside an intracellular parasite [goid 5576] [evidence IEA]; A layer consisting mainly of proteins (especially collagen) and glycosaminoglycans (mostly as proteoglycans) …	The multiplication or reproduction of cells, resulting in the expansion of a cell population [goid 8283] [pmid 9787072] [evidence TAS]; The process by which anatomical structures are generated and organized. Morphogenesis pertains to the creation of form [goid 9653] [pmid 9787072] [evidence TAS]		K-glypican	Homo sapiens
ILMN_1789639	FMOD	NM_002023.3	2331	-2.24456	-4.12315	8.41382	10.2514	9.58026	12.2952	321.808	1223.9	759.785	5329.17	Receptor;Extracellular matrix	Signal transduction -> Cell communication -> Cell adhesion-mediated signaling;Sensory perception -> Vision	NM_002023.3	FMOD	NM_002023.3	FMOD	1	Homo sapiens fibromodulin (FMOD), mRNA.	SLRR2E	1710484	RefSeq	ILMN_29801	NM_002023.3	NM_002023.3		2331	71040110	NP_002014.2	1710484	S	2647	GGGGCAAGGACTGTTGGAGGAGAGTTAGCCCAAGTATAGGCTCTGCCCAG	-	203310041-203310090	1q32.1e	The space external to the outermost structure of a cell. For cells without external protective or external encapsulating structures this refers to space outside of the plasma membrane. This term covers the host cell environment outside an intracellular parasite [goid 5576] [evidence IEA]; A layer consisting mainly of proteins (especially collagen) and glycosaminoglycans (mostly as proteoglycans) …	The aggregation, arrangement and bonding together of a ligand-bound type II transforming growth factor beta (TGF-beta) receptor dimer with a type I TGF-beta receptor dimer, following ligand binding, to form a heterotetrameric TGF-beta receptor complex [goid 7181] [pmid 8093006] [evidence TAS]	Interacting selectively with any protein or protein complex (a complex of two or more proteins that may include other nonprotein molecules) [goid 5515] [evidence IEA]; Interacting selectively with any protein or protein complex (a complex of two or more proteins that may include other nonprotein molecules) [goid 5515] [pmid 8093006] [evidence TAS]	SLRR2E	Homo sapiens
ILMN_1789991	2012-03-04	NM_020814.1	57574	-5.00705	-5.6	9.13124	7.81506	11.4552	10.3005	527.768	226.917	2795.59	1346.35	Ligase -> Ubiquitin-protein ligase	Protein metabolism and modification -> Proteolysis	NM_020814.1	2012-03-04	NM_020814.1	2012-03-04	2	Homo sapiens membrane-associated ring finger (C3HC4) 4 (MARCH4), mRNA.	MARCH-IV; RNF174; MGC104908	3940044	RefSeq	ILMN_1823	NM_020814.1	NM_020814.1		57574	57977324	NP_065865.1	3940044	S	4260	CCTGCCAGGGAAGGCCACTGGGTGTTCACCTGCAAAGTTTCTGGTTGTCA	-	216830970-216831019	2q35b-q35c	The lipid bilayer surrounding any of the compartments of the Golgi apparatus [goid 139] [evidence IEA]; A compound membranous cytoplasmic organelle of eukaryotic cells, consisting of flattened, ribosome-free vesicles arranged in a more or less regular stack. The Golgi apparatus differs from the endoplasmic reticulum in often having slightly thicker membranes, appearing in sections as a characteri…	The chemical reactions and pathways resulting in the breakdown of a protein or peptide by hydrolysis of its peptide bonds, initiated by the covalent attachment of a ubiquitin moiety, or multiple ubiquitin moieties, to the protein [goid 6511] [evidence IEA]	Interacting selectively with zinc (Zn) ions [goid 8270] [evidence IEA]; Catalysis of the ligation of two substances with concomitant breaking of a diphosphate linkage, usually in a nucleoside triphosphate. Ligase is the systematic name for any enzyme of EC class 6 [goid 16874] [evidence IEA]; Interacting selectively with any metal ion [goid 46872] [evidence IEA]	MARCH-IV; RNF174; MGC104908	Homo sapiens
ILMN_1791147	YPEL3	NM_031477.4	83719	-2.46612	-2.55815	9.59178	9.99121	10.894	11.3463	725.563	1028.03	1882.21	2731.35	Molecular function unclassified	Biological process unclassified	NM_031477.4	YPEL3	NM_031477.3	YPEL3	16	Homo sapiens yippee-like 3 (Drosophila) (YPEL3), transcript variant 1, mRNA.	MGC10500	130750	RefSeq	ILMN_17925	NM_031477.4	NM_031477.4		83719	117956404	NP_113665.3	130750	S	1399	CTGGCTTGGATCTCGTTTTTAACCCGTTCCTGCCCCACCTGCCCTATAGT	-	30103774-30103823	16p11.2d				MGC10500	Homo sapiens
ILMN_1791890	SPON1	NM_006108.2	10418	3.39784	3.06758	11.3438	13.1707	9.57923	11.5536	2468.11	9309.4	758.994	3168.18	Extracellular matrix -> Extracellular matrix glycoprotein	Developmental processes -> Ectoderm development;Cell structure and motility -> Cell structure	NM_006108.2	SPON1	NM_006108.1	SPON1	11	Homo sapiens spondin 1, extracellular matrix protein (SPON1), mRNA.	KIAA0762; MGC10724; f-spondin	3370162	RefSeq	ILMN_7397	NM_006108.2	NM_006108.2		10418	110347422	NP_006099.2	3370162	S	4826	CAAGGACAAGCCACCCTAGTGTCTCATGTTTGTATTTGGTCCCAGTTGGG	+	14244312-14244361	11p15.2b	The space external to the outermost structure of a cell. For cells without external protective or external encapsulating structures this refers to space outside of the plasma membrane. This term covers the host cell environment outside an intracellular parasite [goid 5576] [evidence IEA]; A layer consisting mainly of proteins (especially collagen) and glycosaminoglycans (mostly as proteoglycans) …	The attachment of a cell, either to another cell or to an underlying substrate such as the extracellular matrix, via cell adhesion molecules [goid 7155] [evidence IEA]	Interacting selectively with any protein or protein complex (a complex of two or more proteins that may include other nonprotein molecules) [goid 5515] [evidence IEA]	KIAA0762; f-spondin; MGC10724	Homo sapiens
ILMN_1792455	TMEM158	NM_015444.2	25907	4.78252	5.27339	14.9996	15.0091	12.7418	12.6104	29157.2	33825.1	6994.73	6623.09	Molecular function unclassified	Biological process unclassified	NM_015444.2	TMEM158	NM_015444.1	TMEM158	3	Homo sapiens transmembrane protein 158 (TMEM158), mRNA.	BBP; DKFZp586E1621; RIS1; p40BBP	3130220	RefSeq	ILMN_13668	NM_015444.2	NM_015444.2		25907	116805333	NP_056259.2	3130220	S	1758	GAACCTTTTCCAAGTTGATCTATCCAGTGACGTGGCCTGGTGGGCGTTTC	-	45266007-45266056	3p21.31k	Double layer of lipid molecules that encloses all cells, and, in eukaryotes, many organelles; may be a single or double lipid bilayer; also includes associated proteins [goid 16020] [evidence IEA]; Penetrating at least one phospholipid bilayer of a membrane. May also refer to the state of being buried in the bilayer with no exposure outside the bilayer. When used to describe a protein, indicates …			DKFZp586E1621; p40BBP	Homo sapiens
ILMN_1793025	OSAP	NM_032623.2	84709	-3.37878	-7.56851	8.82941	7.885	10.5859	10.805	428.019	238.67	1532.42	1906.67	Molecular function unclassified	Biological process unclassified	NM_032623.2	OSAP	NM_032623.2	OSAP	4	Homo sapiens ovary-specific acidic protein (OSAP), mRNA.	MGC125827; MGC125828	1660673	RefSeq	ILMN_7551	NM_032623.2	NM_032623.2		84709	20143483	NP_116012.1	1660673	S	757	TGTTGGCTCTGAGGCTGCTTCGGCTCAAAGGGCGAATCTCCAGCCGGTAG	-	140407186-140407235	4q31.1c	Double layer of lipid molecules that encloses all cells, and, in eukaryotes, many organelles; may be a single or double lipid bilayer; also includes associated proteins [goid 16020] [evidence IEA]; Penetrating at least one phospholipid bilayer of a membrane. May also refer to the state of being buried in the bilayer with no exposure outside the bilayer. When used to describe a protein, indicates …			MGC125827; MGC125828	Homo sapiens
ILMN_1793474	INSIG1	NM_198336.1	3638	2.09196	2.95414	13.6238	14.2308	12.5589	12.6681	11513.6	19666.7	6145.97	6855.05	Miscellaneous function -> Other miscellaneous function protein	Lipid, fatty acid and steroid metabolism -> Steroid metabolism -> Cholesterol metabolism	NM_198336.1	INSIG1	NM_005542.3	INSIG1	7	Homo sapiens insulin induced gene 1 (INSIG1), transcript variant 2, mRNA.	MGC1405; CL-6	360192	RefSeq	ILMN_12839	NM_198336.1	NM_198336.1		3638	38327528	NP_938150.1	360192	A	2406	CCACCAGTCAGCAGAATGGAAGCTTAGAGGAACTTGCCTGTGAGCGCTGG	+	154732260-154732309	7q36.3a	The irregular network of unit membranes, visible only by electron microscopy, that occurs in the cytoplasm of many eukaryotic cells. The membranes form a complex meshwork of tubular channels, which are often expanded into slitlike cavities called cisternae. The ER takes two forms, rough (or granular), with ribosomes adhering to the outer surface, and smooth (with no ribosomes attached) [goid 5783…	The chemical reactions and pathways involving lipids, compounds soluble in an organic solvent but not, or sparingly, in an aqueous solvent. Includes fatty acids; neutral fats, other fatty-acid esters, and soaps; long-chain (fatty) alcohols and waxes; sphingoids and other long-chain bases; glycolipids, phospholipids and sphingolipids; and carotenes, polyprenols, sterols, terpenes and other isopren…	Interacting selectively with any protein or protein complex (a complex of two or more proteins that may include other nonprotein molecules) [goid 5515] [pmid 16168377] [evidence IPI]; Interacting selectively with any protein or protein complex (a complex of two or more proteins that may include other nonprotein molecules) [goid 5515] [evidence IEA]	CL-6; MGC1405	Homo sapiens
ILMN_1794017	SERTAD1	NM_013376.3	29950	2.52271	3.22705	11.9467	12.0768	10.6118	10.3865	3663.48	4358.71	1568.19	1424.63	Transcription factor -> Other transcription factor	Cell cycle	NM_013376.3	SERTAD1	NM_013376.1	SERTAD1	19	Homo sapiens SERTA domain containing 1 (SERTAD1), mRNA.	TRIP-Br1; SEI1	4290072	RefSeq	ILMN_7061	NM_013376.3	NM_013376.3		29950	153792059	NP_037508.2	4290072	S	996	GAATCTAGTCCTGGGCAACTTCACATCCGTCCTCCTGTCTCAGGGCTGGC	-	45620407-45620456	19q13.2b		Any process that modulates the frequency, rate or extent of CDK activity [goid 79] [pmid 6434876] [evidence TAS]; Any process that modulates the frequency, rate or extent of DNA-dependent transcription [goid 6355] [evidence IEA]; Any process that activates or increases the rate or extent of cell proliferation [goid 8284] [pmid 6434876] [evidence TAS]; Any process that activates or increases the f…	Interacting selectively with any protein or protein complex (a complex of two or more proteins that may include other nonprotein molecules) [goid 5515] [evidence IEA]; Any transcription regulator activity required for initiation or upregulation of transcription [goid 16563] [evidence IEA]	TRIP-Br1; SEI1	Homo sapiens
ILMN_1794803	NDP	NM_000266.1	4693	2.02389	2.7544	9.52917	9.07683	8.51204	7.6151	694.083	541.275	362.188	203.4	Molecular function unclassified	Biological process unclassified	NM_000266.1	NDP	NM_000266.1	NDP	X	Homo sapiens Norrie disease (pseudoglioma) (NDP), mRNA.	EVR2; ND; FEVR	2320598	RefSeq	ILMN_22946	NM_000266.1	NM_000266.1		4693	4557788	NP_000257.1	2320598	S	1725	TGGTGGCCTGGCTTGTCTTCTGAACGTTTGGTTCAAATGTGTTTTGGTCC	-	43693024-43693073	Xp11.3c	The space external to the outermost structure of a cell. For cells without external protective or external encapsulating structures this refers to space outside of the plasma membrane. This term covers the host cell environment outside an intracellular parasite [goid 5576] [evidence IEA]; That part of a multicellular organism outside the cells proper, usually taken to be outside the plasma membra…	The process whose specific outcome is the progression of the placenta over time, from its formation to the mature structure. The placenta is an organ of metabolic interchange between fetus and mother, partly of embryonic origin and partly of maternal origin [goid 1890] [evidence IEA]; A process that is carried out at the cellular level which results in the formation, arrangement of constituent pa…	The function that stimulates a cell to grow or proliferate. Most growth factors have other actions besides the induction of cell growth or proliferation [goid 8083] [pmid 8298646] [evidence TAS]	ND; EVR2; FEVR	Homo sapiens
ILMN_1795342	MLPH	NM_001042467.1	79083	2.07549	7.68712	8.77791	10.6395	7.72446	7.6971	412.291	1598.63	214.949	214.341	Select regulatory molecule -> G-protein modulator -> Other G-protein modulator	Intracellular protein traffic -> General vesicle transport	NM_001042467.1	MLPH	NM_024101.4	MLPH	2	Homo sapiens melanophilin (MLPH), transcript variant 2, mRNA.	SLAC2-A; MGC59733; MGC2771	2120452	RefSeq	ILMN_170437	NM_001042467.1	NM_001042467.1		79083	109826350	NP_001035932.1	2120452	S	2118	TCCTGCACTGCTCACCTGGGTTTACTGATGACTCCTGGCTGCCCCACCAT	+	238127146-238127195	2q37.3b	All of the contents of a cell excluding the plasma membrane and nucleus, but including other subcellular structures [goid 5737] [evidence IEA]; The part of the cytoskeleton (the internal framework of a cell) composed of actin and associated proteins. Includes actin cytoskeleton-associated complexes [goid 15629] [evidence IEA]; A tissue-specific, membrane-bounded cytoplasmic organelle within which…	The process of targeting specific proteins to particular membrane-bounded subcellular organelles. Usually requires an organelle specific protein sequence motif [goid 6605] [evidence IEA]; The directed movement of proteins in a cell, including the movement of proteins between specific compartments or structures within a cell, such as organelles of a eukaryotic cell [goid 6886] [evidence IEA]; The …	Interacting selectively with monomeric or multimeric forms of actin, including actin filaments [goid 3779] [evidence IEA]; Interacting selectively with any protein or protein complex (a complex of two or more proteins that may include other nonprotein molecules) [goid 5515] [evidence IEA]; Interacting selectively with zinc (Zn) ions [goid 8270] [evidence IEA]; Interacting selectively with Rab pro…	l(1)-3Rk; Slac-2a; SLAC2-A; ln; MGC2771; exophilin-3; MELPH; FLJ12145; l1Rk3	Homo sapiens
ILMN_1796349	SMPDL3A	NM_006714.2	10924	-2.53216	-3.89344	10.1522	10.2422	11.4926	12.2033	1071.26	1216.78	2868.69	4971.16	Hydrolase -> Phosphodiesterase	Developmental processes -> Ectoderm development -> Neurogenesis;Other metabolism	NM_006714.2	SMPDL3A	NM_006714.2	SMPDL3A	6	Homo sapiens sphingomyelin phosphodiesterase, acid-like 3A (SMPDL3A), mRNA.	yR36GH4.1; FLJ20177; ASM3A; ASML3a	4230669	RefSeq	ILMN_16204	NM_006714.2	NM_006714.2		10924	34147321	NP_006705.1	4230669	S	1175	GCTGGAGTATATCCTGACCCAGACCTACGACATTGAAGATTTGCAGCCGG	+	123171997-123172046	6q22.31c-q22.31d	The space external to the outermost structure of a cell. For cells without external protective or external encapsulating structures this refers to space outside of the plasma membrane. This term covers the host cell environment outside an intracellular parasite [goid 5576] [evidence NAS]; That part of a multicellular organism outside the cells proper, usually taken to be outside the plasma membra…	The chemical reactions and pathways resulting in the breakdown of sphingomyelin, N-acyl-4-sphingenyl-1-O-phosphorylcholine [goid 6685] [evidence IEA]; The chemical reactions and pathways, including anabolism and catabolism, by which living organisms transform chemical substances. Metabolic processes typically transform small molecules, but also include macromolecular processes such as DNA repair …	Catalysis of the reaction: sphingomyelin + H2O = N-acylsphingosine + choline phosphate [goid 4767] [evidence IEA]; Interacting selectively with any protein or protein complex (a complex of two or more proteins that may include other nonprotein molecules) [goid 5515] [pmid 12442002] [evidence IPI]; Catalysis of the hydrolysis of any glycosyl bond [goid 16798] [evidence IEA]	yR36GH4.1; FLJ20177; ASM3A; ASML3a	Homo sapiens
ILMN_1796417	ASNS	NM_133436.1	440	-2.38284	-4.37585	10.0175	10.4191	11.2701	12.5486	979.546	1375.74	2443.85	6345.89	Synthase and synthetase -> Synthetase;Ligase -> Other ligase	Amino acid metabolism -> Amino acid biosynthesis	NM_133436.1	ASNS	NM_133436.1	ASNS	7	Homo sapiens asparagine synthetase (ASNS), transcript variant 1, mRNA.	TS11	1510296	RefSeq	ILMN_14195	NM_133436.1	NM_133436.1		440	19718773	NP_597680.1	1510296	A	2101	AATGCCACTGACCCTTCTGCCCGCACGCTGACCCACTACAAGTCAGCTGT	-	97319516-97319565	7q21.3d	That fraction of cells, prepared by disruptive biochemical methods, that is soluble in water [goid 5625] [pmid 2564390] [evidence IDA]; That part of the cytoplasm that does not contain membranous or particulate subcellular components [goid 5829] [pmid 2564390] [evidence EXP]	The chemical reactions and pathways resulting in the formation of asparagine, 2-amino-3-carbamoylpropanoic acid [goid 6529] [pmid 2564390] [evidence IC ]; The chemical reactions and pathways involving glutamine, 2-amino-4-carbamoylbutanoic acid [goid 6541] [evidence IEA]; The chemical reactions and pathways, including anabolism and catabolism, by which living organisms transform chemical substanc…	Catalysis of the reaction: ATP + L-aspartate + L-glutamine = AMP + diphosphate + L-asparagine + L-glutamate [goid 4066] [pmid 2564390] [evidence IDA]; Catalysis of the reaction: ATP + L-aspartate + L-glutamine = AMP + diphosphate + L-asparagine + L-glutamate [goid 4066] [pmid 16023613] [evidence IDA]; Catalysis of the reaction: ATP + L-aspartate + L-glutamine = AMP + diphosphate + L-asparagine + …	TS11	Homo sapiens
ILMN_1796423	CLIC3	NM_004669.2	9022	-5.22583	-2.45265	8.76995	7.25602	11.1556	8.55036	410.644	154.827	2252.05	397.428	Ion channel -> Anion channel	Transport -> Ion transport -> Anion transport;Homeostasis -> Other homeostasis activities	NM_004669.2	CLIC3	NM_004669.2	CLIC3	9	Homo sapiens chloride intracellular channel 3 (CLIC3), mRNA.		5870136	RefSeq	ILMN_20406	NM_004669.2	NM_004669.2		9022	40288289	NP_004660.2	5870136	S	659	GCAGGAGAAAGAGTTCAAATACACGTGTCCGCACAGCGCCGAGATCCTGG	-	139889164-139889213	9q34.3e	A membrane-bounded organelle of eukaryotic cells in which chromosomes are housed and replicated. In most cells, the nucleus contains all of the cell's chromosomes except the organellar chromosomes, and is the site of RNA synthesis and processing. In some species, or in specialized cell types, RNA metabolism or DNA replication may be absent [goid 5634] [pmid 9880541] [evidence IDA]; All of the con…	The directed movement of charged atoms or small charged molecules into, out of, within or between cells [goid 6811] [evidence IEA]; The directed movement of chloride into, out of, within or between cells [goid 6821] [pmid 9880541] [evidence IMP]; The cascade of processes by which a signal interacts with a receptor, causing a change in the level or activity of a second messenger or other downstrea…	Catalysis of the transmembrane transfer of an ion by a voltage-gated channel. An ion is an atom or group of atoms carrying an electric charge by virtue of having gained or lost one or more electrons [goid 5244] [evidence IEA]; Catalysis of the transmembrane transfer of a chloride ion by a voltage-gated channel [goid 5247] [evidence IEA]; Interacting selectively with any protein or protein complex…		Homo sapiens
ILMN_1796471	GDF5	NM_000557.2	8200	4.27467	2.00387	10.1089	9.42124	8.01309	8.41845	1038.21	690.957	259.061	361.705	Signaling molecule -> Growth factor	Signal transduction -> Cell surface receptor mediated signal transduction -> Other receptor mediated signaling pathway;Signal transduction -> Cell communication	NM_000557.2	GDF5	NM_000557.2	GDF5	20	Homo sapiens growth differentiation factor 5 (GDF5), mRNA.	CDMP1; LAP4; SYNS2	2690168	RefSeq	ILMN_27925	NM_000557.2	NM_000557.2		8200	5123452	NP_000548.1	2690168	S	2122	AGACTCAGCCCACCATTTCTCCTCACCTGGGCCTTCTCAGCCTCTGGACT	-	34021360-34021409	20q11.22b	The space external to the outermost structure of a cell. For cells without external protective or external encapsulating structures this refers to space outside of the plasma membrane. This term covers the host cell environment outside an intracellular parasite [goid 5576] [evidence IEA]; That part of a multicellular organism outside the cells proper, usually taken to be outside the plasma membra…	The series of molecular signals generated as a consequence of a transforming growth factor beta receptor binding to one of its physiological ligands [goid 7179] [pmid 7961761] [evidence TAS]; Any process that mediates the transfer of information from one cell to another [goid 7267] [pmid 8589725] [evidence TAS]; The process, occurring in the embryo, by which the anatomical structures of the limb …	Functions to control the survival, growth, differentiation and effector function of tissues and cells [goid 5125] [evidence IEA]; Interacting selectively with any protein or protein complex (a complex of two or more proteins that may include other nonprotein molecules) [goid 5515] [pmid 9288098] [evidence TAS]; The function that stimulates a cell to grow or proliferate. Most growth factors have o…	CDMP1; LAP4; SYNS2	Homo sapiens
ILMN_1796628	ADAMTS2	NM_014244.2	9509	-2.24909	-2.00734	9.17408	8.98302	10.3434	9.9883	541.743	508.252	1284.89	1080.62	Protease -> Metalloprotease	Protein metabolism and modification -> Proteolysis;Signal transduction -> Cell communication -> Cell adhesion-mediated signaling	NM_014244.2	ADAMTS2	NM_014244.1	ADAMTS2	5	Homo sapiens ADAM metallopeptidase with thrombospondin type 1 motif, 2 (ADAMTS2), transcript variant 1, mRNA.	PCINP; hPCPNI; ADAMTS-3; NPI; ADAM-TS2; PCPNI	3400600	RefSeq	ILMN_29307	NM_014244.2	NM_014244.2		9509	110825973	NP_055059.2	3400600	I	3286	TACAACAACCTCACCAACGTGGAGGGCAGGATAGAGCCACCGCCTGGGAA	-	178556945-178556994	5q35.3d	A structure lying external to one or more cells, which provides structural support for cells or tissues; may be completely external to the cell (as in animals) or be part of the cell (as in plants) [goid 31012] [evidence IEA]; The space external to the outermost structure of a cell. For cells without external protective or external encapsulating structures this refers to space outside of the plas…	The process of formation of spermatozoa, including spermatocytogenesis and spermiogenesis [goid 7283] [evidence IEA]; Any process that determines the size and arrangement of collagen fibrils within an extracellular matrix [goid 30199] [evidence IEA]; The process whose specific outcome is the progression of the lung over time, from its formation to the mature structure. In all air-breathing verteb…	Catalysis of the hydrolysis of internal, alpha-peptide bonds in a polypeptide chain by a mechanism in which water acts as a nucleophile, one or two metal ions hold the water molecule in place, and charged amino acid side chains are ligands for the metal ions [goid 4222] [evidence IEA]; Interacting selectively with zinc (Zn) ions [goid 8270] [evidence IEA]; Catalysis of the hydrolysis of internal,…	PCINP; ADAMTS-3; hPCPNI; NPI; ADAM-TS2; PCPNI	Homo sapiens
ILMN_1796949	TPX2	NM_012112.4	22974	-2.10981	-2.18984	8.06306	7.52215	9.14017	8.65297	253.34	185.151	560.679	426.34	Cytoskeletal protein -> Microtubule family cytoskeletal protein -> Non-motor microtubule binding protein	Cell cycle -> Mitosis -> Chromosome segregation;Cell proliferation and differentiation	NM_012112.4	TPX2	NM_012112.4	TPX2	20	Homo sapiens TPX2, microtubule-associated, homolog (Xenopus laevis) (TPX2), mRNA.	GD:C20orf1; HCTP4; C20orf1; FLS353; DIL-2; HCA519; DIL2; p100; REPP86; C20orf2	6290358	RefSeq	ILMN_20208	NM_012112.4	NM_012112.4		22974	40354199	NP_036244.2	6290358	S	2889	CAGCCTCTGACTGTGCCTGTATCTCCCAAATTCTCCACTCGATTCCACTG	+	29852491-29852540	20q11.21b	Either of the ends of a spindle, where spindle microtubules are organized; usually contains a microtubule organizing center and accessory molecules, spindle microtubules and astral microtubules [goid 922] [pmid 14718566] [evidence IDA]; A membrane-bounded organelle of eukaryotic cells in which chromosomes are housed and replicated. In most cells, the nucleus contains all of the cell's chromosomes…	Progression through mitosis, the division of the eukaryotic cell nucleus to produce two daughter nuclei that, usually, contain the identical chromosome complement to their mother [goid 7067] [pmid 9207457] [evidence TAS]; The multiplication or reproduction of cells, resulting in the expansion of a cell population [goid 8283] [pmid 10512675] [evidence TAS]	Interacting selectively with any protein or protein complex (a complex of two or more proteins that may include other nonprotein molecules) [goid 5515] [pmid 14580337] [evidence IPI]; Interacting selectively with ATP, adenosine 5'-triphosphate, a universally important coenzyme and enzyme regulator [goid 5524] [pmid 10512675] [evidence TAS]; Interacting selectively with GTP, guanosine triphosphate…	GD:C20orf1; HCTP4; C20orf1; FLS353; DIL-2; HCA519; DIL2; p100; REPP86; C20orf2	Homo sapiens
ILMN_1797776	PRSS23	NM_007173.4	11098	-2.50332	-2.78032	13.3455	13.2208	14.6693	14.6961	9508.21	9666.6	27495.2	27557.1	Protease -> Serine protease	Protein metabolism and modification -> Proteolysis	NM_007173.4	PRSS23	NM_007173.3	PRSS23	11	Homo sapiens protease, serine, 23 (PRSS23), mRNA.	MGC5107; SPUVE; SIG13; ZSIG13	2190184	RefSeq	ILMN_22272	NM_007173.4	NM_007173.4		11098	122056696	NP_009104.1	2190184	S	3698	AGAGGTTCACATGCCTGTCTGCACATTAAAAGCTCTGGGAAGACCTGTTG	+	86199815-86199864	11q14.2a	The space external to the outermost structure of a cell. For cells without external protective or external encapsulating structures this refers to space outside of the plasma membrane. This term covers the host cell environment outside an intracellular parasite [goid 5576] [evidence IEA]; A membrane-bounded organelle of eukaryotic cells in which chromosomes are housed and replicated. In most cell…	The hydrolysis of a peptide bond or bonds within a protein [goid 6508] [evidence IEA]	Catalysis of the hydrolysis of internal, alpha-peptide bonds in a polypeptide chain by a catalytic mechanism that involves a catalytic triad consisting of a serine nucleophile that is activated by a proton relay involving an acidic residue (e.g. aspartate or glutamate) and a basic residue (usually histidine) [goid 4252] [evidence IEA]; Catalysis of the hydrolysis of a peptide bond. A peptide bond…	SIG13; MGC5107; SPUVE; ZSIG13	Homo sapiens
ILMN_1798926	SOCS2	NM_003877.3	8835	2.5786	4.35282	9.40282	10.2049	8.03623	8.08294	638.616	1184.19	263.1	284.794	Miscellaneous function -> Other miscellaneous function protein	Signal transduction -> Intracellular signaling cascade -> JAK-STAT cascade;Apoptosis -> Inhibition of apoptosis;Developmental processes	NM_003877.3	SOCS2	NM_003877.3	SOCS2	12	Homo sapiens suppressor of cytokine signaling 2 (SOCS2), mRNA.	SSI2; Cish2; STATI2; SSI-2; SOCS-2; CIS2	1690692	RefSeq	ILMN_4851	NM_003877.3	NM_003877.3		8835	21536304	NP_003868.1	1690692	S	1554	GGAATACTGAAGAAGTGGGAAGGAACCAAGCTGACACAGGCCTCACTGCA	+	92493453-92493502	12q22b	All of the contents of a cell excluding the plasma membrane and nucleus, but including other subcellular structures [goid 5737] [pmid 9727029] [evidence NAS]	Any process that modulates the frequency, rate or extent of cell growth [goid 1558] [pmid 9727029] [evidence NAS]; The chemical reactions and pathways resulting in the breakdown of a protein or peptide by hydrolysis of its peptide bonds, initiated by the covalent attachment of a ubiquitin moiety, or multiple ubiquitin moieties, to the protein [goid 6511] [evidence IEA]; A process which directly i…	Interacting selectively and simultaneously with one or more signal transduction molecules, usually acting as a scaffold to bring these molecules into close proximity either using their own SH2/SH3 domains (e.g. Grb2) or those of their target molecules (e.g. SAM68) [goid 5070] [pmid 9344848] [evidence TAS]; Interacting selectively with the growth hormone receptor [goid 5131] [pmid 12135564] [evide…	SSI2; Cish2; STATI2; SSI-2; SOCS-2; CIS2	Homo sapiens
ILMN_1800512	HMOX1	NM_002133.1	3162	3.00234	4.67066	12.5967	11.9678	11.0106	9.74415	5658.67	4054.22	2039.13	910.037	Oxidoreductase -> Oxygenase	Coenzyme and prosthetic group metabolism -> Porphyrin metabolism	NM_002133.1	HMOX1	NM_002133.1	HMOX1	22	Homo sapiens heme oxygenase (decycling) 1 (HMOX1), mRNA.	HO-1; bK286B10	6660601	RefSeq	ILMN_25059	NM_002133.1	NM_002133.1		3162	4504436	NP_002124.1	6660601	S	1271	TCAAGTATCCTTGTTGACACGGCCATGACCACTTTCCCCGTGGGCCATGG	+	34119915-34119964	22q12.3c	That part of a multicellular organism outside the cells proper, usually taken to be outside the plasma membranes, and occupied by fluid [goid 5615] [pmid 18307065] [evidence TAS]; That fraction of cells, prepared by disruptive biochemical methods, that includes the plasma and other membranes [goid 5624] [pmid 3345742] [evidence TAS]; A membrane-bounded organelle of eukaryotic cells in which chrom…	[goid 6788] [evidence IEA]; A change in state or activity of a cell or an organism (in terms of movement, secretion, enzyme production, gene expression, etc.) as a result of a stimulus [goid 50896] [evidence IEA]; The multiplication or reproduction of endothelial cells, resulting in the expansion of a cell population. Endothelial cells are thin flattened cells which line the inside surfaces of bo…	Catalysis of the reaction: heme + 3 donor-H2 + 3 O2 = biliverdin + Fe2+ + CO + 3 acceptor + 3 H2O [goid 4392] [evidence IEA]; Catalysis of the reaction: heme + 3 donor-H2 + 3 O2 = biliverdin + Fe2+ + CO + 3 acceptor + 3 H2O [goid 4392] [pmid 9884342] [evidence TAS]; Mediates the transfer of a signal from the outside to the inside of a cell by means other than the introduction of the signal molecu…	HO-1; bK286B10	Homo sapiens
ILMN_1801842	PTX3	NM_002852.2	5806	-7.87554	-4.76607	8.06987	10.356	11.0473	12.6088	254.719	1314.65	2082.02	6619.69	Defense/immunity protein -> Antibacterial response protein;Defense/immunity protein -> Other defense and immunity protein	Immunity and defense -> Other immune and defense;Immunity and defense -> Stress response;Immunity and defense -> Cytokine/chemokine mediated immunity	NM_002852.2	PTX3	NM_002852.2	PTX3	3	Homo sapiens pentraxin-related gene, rapidly induced by IL-1 beta (PTX3), mRNA.	TSG-14; TNFAIP5	3460682	RefSeq	ILMN_13254	NM_002852.2	NM_002852.2		5806	31543449	NP_002843.1	3460682	S	1132	GGGATAGTGTTCTTAGCAATGAAGAGATAAGAGAGACCGGAGGAGCAGAG	+	158643332-158643381	3q25.32a	The space external to the outermost structure of a cell. For cells without external protective or external encapsulating structures this refers to space outside of the plasma membrane. This term covers the host cell environment outside an intracellular parasite [goid 5576] [pmid 1429570] [evidence TAS]	A change in state or activity of a cell or an organism (in terms of movement, secretion, enzyme production, gene expression, etc.) as a result of a stimulus from a yeast species [goid 1878] [evidence IEA]; The immediate defensive reaction (by vertebrate tissue) to infection or injury caused by chemical or physical agents. The process is characterized by local vasodilation, extravasation of plasma…	Interacting selectively with zymosan [goid 1872] [evidence IEA]	TSG-14; TNFAIP5	Homo sapiens
ILMN_1802411	ITGA1	NM_181501.1	3672	-6.47104	-6.75428	7.78154	7.31402	10.4755	10.0698	209.304	161.785	1410.76	1140.88	Cell adhesion molecule -> Other cell adhesion molecule	Cell adhesion	NM_181501.1	ITGA1	NM_181501.1	ITGA1	5	Homo sapiens integrin, alpha 1 (ITGA1), mRNA.	CD49a; VLA1	460220	RefSeq	ILMN_14344	NM_181501.1	NM_181501.1		3672	31657141	NP_852478.1	460220	S	4540	GTTGTCTCAACTCCTTGGTACAGGGTTCATTCAAACCCCCAAGCTGTGAG	+	52235468-52235517	5q11.2b	A protein complex that is composed of one alpha subunit and one beta subunit, both of which are members of the integrin superfamily of cell adhesion receptors; the complex spans the plasma membrane and binds to extracellular matrix ligands, cell-surface ligands, and soluble ligands [goid 8305] [pmid 8428973] [evidence TAS]; The side of the plasma membrane that is opposite to the side that faces t…	The attachment of a cell, either to another cell or to an underlying substrate such as the extracellular matrix, via cell adhesion molecules [goid 7155] [evidence IEA]; The binding of a cell to the extracellular matrix via adhesion molecules [goid 7160] [evidence NAS]; Any series of molecular signals generated as a consequence of an integrin binding to one of its physiological ligands [goid 7229]…	Interacting selectively with magnesium (Mg) ions [goid 287] [evidence IEA]; Combining with an extracellular or intracellular messenger to initiate a change in cell activity [goid 4872] [evidence IEA]; Interacting selectively with calcium ions (Ca2+) [goid 5509] [evidence IEA]; Interacting selectively with collagen, a group of fibrous proteins of very high tensile strength that form the main compo…	CD49a; VLA1	Homo sapiens
ILMN_1802615	CDK6	NM_001259.5	1021	-2.39764	-2.41321	10.0205	9.98395	11.2821	11.2549	981.539	1023.4	2463.98	2581.59	Kinase -> Protein kinase -> Non-receptor serine/threonine protein kinase	Protein metabolism and modification -> Protein modification -> Protein phosphorylation;Cell cycle -> Cell cycle control;Cell cycle -> Mitosis	NM_001259.5	CDK6	NM_001259.5	CDK6	7	Homo sapiens cyclin-dependent kinase 6 (CDK6), mRNA.	PLSTIRE; MGC59692	670286	RefSeq	ILMN_178275	NM_001259.5	NM_001259.5		1021	45827787	NP_001250.1	670286	S	11121	GCCATTCTTACCTGCCCCTTACTCTGACTTATTGGGAAAGGGAGAACTGC	-	92072593-92072642	7q21.2b	Cyclin-dependent protein kinases (CDKs) are heterodimeric enzymes that contain a kinase catalytic subunit associated with a regulatory cyclin partner [goid 307] [pmid 17420273] [evidence IDA]; Projection at the leading edge of a crawling cell; the protrusions are supported by a microfilament meshwork [goid 1726] [pmid 10205165] [evidence IDA]; A membrane-bounded organelle of eukaryotic cells in w…	Progression through G1 phase, one of two 'gap' phases in the mitotic cell cycle; G1 is the interval between the completion of mitosis and the beginning of DNA synthesis [goid 80] [pmid 8114739] [evidence IEP]; Any process that activates or increases the rate or extent of cell adhesion to an extracellular matrix [goid 1954] [pmid 10205165] [evidence IDA]; The process of introducing a phosphate gro…	Interacting selectively with a nucleotide, any compound consisting of a nucleoside that is esterified with (ortho)phosphate or an oligophosphate at any hydroxyl group on the ribose or deoxyribose moiety [goid 166] [evidence IEA]; Catalysis of the reaction: ATP + a protein = ADP + a phosphoprotein; dependent on the binding of a regulatory cyclin subunit and full activity requires stimulatory phosp…	PLSTIRE; MGC59692	Homo sapiens
ILMN_1804929	OXTR	NM_000916.3	5021	-2.28371	-6.39596	8.98767	8.48852	10.179	11.1657	477.256	362.504	1153.71	2426.89	Receptor -> G-protein coupled receptor	Signal transduction -> Cell surface receptor mediated signal transduction -> G-protein mediated signaling;Signal transduction -> Intracellular signaling cascade -> Calcium mediated signaling;Neuronal activities;Muscle contraction;Developmental processes -> Gametogenesis -> Oogenesis	NM_000916.3	OXTR	NM_000916.3	OXTR	3	Homo sapiens oxytocin receptor (OXTR), mRNA.	OT-R	7050768	RefSeq	ILMN_7313	NM_000916.3	NM_000916.3		5021	32307151	NP_000907.2	7050768	S	4209	AGGGCCTGGAGGCTGTGAGAGATGAGGCATGACTACTAAGGGTTTGGGGT	-	8792196-8792245	3p25.3d	The membrane surrounding a cell that separates the cell from its external environment. It consists of a phospholipid bilayer and associated proteins [goid 5886] [pmid 10910058] [evidence TAS]; The membrane surrounding a cell that separates the cell from its external environment. It consists of a phospholipid bilayer and associated proteins [goid 5886] [pmid 10858434] [evidence TAS]; Penetrating a…	A process whereby force is generated within muscle tissue, resulting in a change in muscle geometry. Force generation involves a chemo-mechanical energy conversion step. The chemo-mechanical energy conversion step is carried out by the actin/myosin complex activity, which generates force through ATP hydrolysis [goid 6936] [pmid 1313946] [evidence TAS]; The series of molecular signals generated as…	Combining with an extracellular or intracellular messenger to initiate a change in cell activity [goid 4872] [evidence IEA]; Combining with oxytocin to initiate a change in cell activity [goid 4990] [pmid 10858434] [evidence TAS]; Combining with vasopressin to initiate a change in cell activity [goid 5000] [evidence IEA]	OT-R	Homo sapiens
ILMN_1805216	GPC6	NM_005708.2	10082	-2.04258	-2.02795	8.72278	9.12878	9.75317	10.1488	398.803	561.594	859.077	1204.93	Cell adhesion molecule;Extracellular matrix -> Extracellular matrix glycoprotein	Cell adhesion	NM_005708.2	GPC6	NM_005708.2	GPC6	13	Homo sapiens glypican 6 (GPC6), mRNA.	MGC126288	2370593	RefSeq	ILMN_16550	NM_005708.2	NM_005708.2		10082	8051601	NP_005699.1	2370593	S	2448	ACCGGGTGCCAGACTGAACTGCTTCCTCTTTCCTTCAGCTATCTGTGGGG	+	93853637-93853686	13q31.3c-q32.1a	The space external to the outermost structure of a cell. For cells without external protective or external encapsulating structures this refers to space outside of the plasma membrane. This term covers the host cell environment outside an intracellular parasite [goid 5576] [evidence IEA]; A layer consisting mainly of proteins (especially collagen) and glycosaminoglycans (mostly as proteoglycans) …			MGC126288	Homo sapiens
ILMN_1806667	FRAS1	NM_025074.4	80144	-3.94957	-2.19281	9.23572	9.25983	11.2174	10.3926	566.675	618.227	2351.45	1431.65	Molecular function unclassified	Biological process unclassified	NM_025074.4	FRAS1	NM_025074.3	FRAS1	4	Homo sapiens Fraser syndrome 1 (FRAS1), mRNA.	KIAA1500; FLJ22031; FLJ14927; DKFZp686P08111; DKFZp686I05113	270358	RefSeq	ILMN_165073	NM_025074.4	NM_025074.4		80144	108773803	NP_079350.4	270358	I	14931	GCTTTGCTGCCCTTTTATTGTACCCCAGGCCTCCTAGAGGACTCCTGCAG	+	79684130-79684179	4q21.1c-q21.21a	A thin layer of dense material found in various animal tissues interposed between the cells and the adjacent connective tissue. It consists of the basal lamina plus an associated layer of reticulin fibers [goid 5604] [evidence IEA]; The membrane surrounding a cell that separates the cell from its external environment. It consists of a phospholipid bilayer and associated proteins [goid 5886] [evid…	The process by which the anatomical structures of epithelia are generated and organized. Morphogenesis pertains to the creation of form. An epithelium consists of closely packed cells arranged in one or more layers, that covers the outer surfaces of the body or lines any internal cavity or tube [goid 2009] [evidence IEA]; Any process that mediates interactions between a cell and its surroundings.…	Interacting selectively with calcium ions (Ca2+) [goid 5509] [evidence IEA]; Interacting selectively with any protein or protein complex (a complex of two or more proteins that may include other nonprotein molecules) [goid 5515] [evidence IEA]	KIAA1500; FLJ22031; FLJ14927; DKFZp686I05113	Homo sapiens
ILMN_1807633	HRSP12	NM_005836.2	10247	-2.35459	-2.54699	9.91431	9.94511	11.1498	11.2939	909.753	996.624	2244.84	2647.52	Miscellaneous function -> Other miscellaneous function protein	Protein metabolism and modification -> Translational regulation	NM_005836.2	HRSP12	NM_005836.2	HRSP12	8	Homo sapiens heat-responsive protein 12 (HRSP12), mRNA.	P14.5; UK114; PSP	6420373	RefSeq	ILMN_8062	NM_005836.2	NM_005836.2		10247	56676328	NP_005827.1	6420373	S	407	CCTGCTAGAGCTGCTTACCAAGTTGCTGCTTTACCCAAAGGCAGCCGAAT	-	99184297-99184308:99185893-99185930	8q22.2a	A membrane-bounded organelle of eukaryotic cells in which chromosomes are housed and replicated. In most cells, the nucleus contains all of the cell's chromosomes except the organellar chromosomes, and is the site of RNA synthesis and processing. In some species, or in specialized cell types, RNA metabolism or DNA replication may be absent [goid 5634] [pmid 8530410] [evidence TAS]; All of the con…	Any process that modulates the frequency, rate or extent of translational termination [goid 6449] [pmid 8530410] [evidence TAS]	Catalysis of the hydrolysis of ester linkages within nucleic acids by creating internal breaks [goid 4519] [evidence IEA]; Catalysis of the hydrolysis of various bonds, e.g. C-O, C-N, C-C, phosphoric anhydride bonds, etc. Hydrolase is the systematic name for any enzyme of EC class 3 [goid 16787] [evidence IEA]	P14.5; UK114; PSP	Homo sapiens
ILMN_1807894	SLC7A8	NM_182728.1	23428	2.46992	2.97437	10.4616	10.2238	9.15718	8.6512	1331.02	1201	568.555	425.447	Transporter -> Amino acid transporter	Amino acid metabolism -> Amino acid transport;Transport -> Amino acid transport	NM_182728.1	SLC7A8	NM_012244.2	SLC7A8	14	Homo sapiens solute carrier family 7 (cationic amino acid transporter, y+ system), member 8 (SLC7A8), transcript variant 2, mRNA.	LPI-PC1; LAT2	4860537	RefSeq	ILMN_22403	NM_182728.1	NM_182728.1		23428	33286429	NP_877392.1	4860537	A	2788	TTGGTCTGAGTTGTGACCCCTTCAGAGTAGATGCCCGGCAGGCTGGGGTT	-	23594791-23594840	14q11.2f	All of the contents of a cell excluding the plasma membrane and nucleus, but including other subcellular structures [goid 5737] [evidence IEA]; The membrane surrounding a cell that separates the cell from its external environment. It consists of a phospholipid bilayer and associated proteins [goid 5886] [pmid 10391915] [evidence TAS]; Penetrating at least one phospholipid bilayer of a plasma memb…	The chemical reactions and pathways involving amino acids, organic acids containing one or more amino substituents [goid 6520] [pmid 10391915] [evidence TAS]; The directed movement of substances (such as macromolecules, small molecules, ions) into, out of, within or between cells, or within a multicellular organism [goid 6810] [pmid 10391915] [evidence TAS]; The directed movement of neutral amino…	Catalysis of the transfer of neutral amino acids from one side of a membrane to the other. Neutral amino acids have a pH of 7 [goid 15175] [pmid 10391915] [evidence TAS]; Catalysis of the transfer of an L-amino acid from one side of a membrane to the other. L-amino acids are the levorotatory isomer of amino acids [goid 15179] [evidence IEA]; Interacting selectively with an antigen peptide, a frag…	LPI-PC1; LAT2	Homo sapiens
ILMN_1809483	HSD17B14	NM_016246.2	51171	2.23768	2.93779	9.35224	9.38148	8.19024	7.82675	616.577	672.1	290.795	234.199	Oxidoreductase -> Dehydrogenase;Oxidoreductase -> Reductase	Sensory perception -> Vision	NM_016246.2	HSD17B14	NM_016246.2	HSD17B14	19	Homo sapiens hydroxysteroid (17-beta) dehydrogenase 14 (HSD17B14), mRNA.	DHRS10; retSDR3	2230133	RefSeq	ILMN_28482	NM_016246.2	NM_016246.2		51171	59889577	NP_057330.2	2230133	S	948	GCAGTGTTCCTGGCCTCCGAAGCCAACTTCTGCACGGGCATTGAACTGCT	-	54008325-54008374	19q13.33a	All of the contents of a cell excluding the plasma membrane and nucleus, but including other subcellular structures [goid 5737] [evidence IEA]; That part of the cytoplasm that does not contain membranous or particulate subcellular components [goid 5829] [pmid 17067289] [evidence IDA]	The chemical reactions and pathways involving lipids, compounds soluble in an organic solvent but not, or sparingly, in an aqueous solvent. Includes fatty acids; neutral fats, other fatty-acid esters, and soaps; long-chain (fatty) alcohols and waxes; sphingoids and other long-chain bases; glycolipids, phospholipids and sphingolipids; and carotenes, polyprenols, sterols, terpenes and other isopren…	Catalysis of the reaction: estradiol-17-beta + NADP+ = estrone + NADPH + H+ [goid 4303] [pmid 17067289] [evidence IDA]; The selective, often stoichiometric, interaction of a molecule with one or more specific sites on another molecule [goid 5488] [evidence IEA]; Catalysis of an oxidation-reduction (redox) reaction, a reversible chemical reaction in which the oxidation state of an atom or atoms wi…	DHRS10; retSDR3	Homo sapiens
ILMN_1809490	NCKAP5	NM_207363.2	344148	2.09719	-2.2666	9.62921	8.30716	8.56075	9.4877	745.957	318.795	374.279	761.519			NM_207363.2	NCKAP5	XM_929894.1	NCKAP5	2	Homo sapiens NCK-associated protein 5 (NCKAP5), transcript variant 1, mRNA.	FLJ34870; ERIH2	7400270	RefSeq	ILMN_164800	NM_207363.2	NM_207363.2		344148	126362966	NP_997246.2	7400270	A	6843	CAACAGGGCCTGCCAAAAAATCGGAGGGTTCCTCCTCATCTCCATCTCAC	-	133437910-133437912:133468195-133468241	2q21.2b-q21.2c					Homo sapiens
ILMN_1810275	SLC7A7	NM_003982.2	9056	-2.63511	-2.3721	7.65803	8.16179	9.05589	9.40795	192.7	289.2	529.611	722.597	Transporter -> Amino acid transporter	Amino acid metabolism -> Amino acid transport;Transport -> Amino acid transport	NM_003982.2	SLC7A7	NM_003982.2	SLC7A7	14	Homo sapiens solute carrier family 7 (cationic amino acid transporter, y+ system), member 7 (SLC7A7), mRNA.	LAT3; y+LAT-1; LPI; Y+LAT1	4830632	RefSeq	ILMN_16478	NM_003982.2	NM_003982.2		9056	21361562	NP_003973.2	4830632	S	2077	CCTGATGTGGAAAGCAGGGGTTTCTGGTCTACTGGCTAGAGCTAAGGAAG	-	22312594-22312643	14q11.2e-q11.2f	The membrane surrounding a cell that separates the cell from its external environment. It consists of a phospholipid bilayer and associated proteins [goid 5886] [evidence IEA]; Penetrating at least one phospholipid bilayer of a plasma membrane. May also refer to the state of being buried in the bilayer with no exposure outside the bilayer [goid 5887] [pmid 9829974] [evidence TAS]; The region of t…	The aggregation, arrangement and bonding together of a set of components to form a protein complex [goid 6461] [pmid 9829974] [evidence TAS]; The chemical reactions and pathways involving amino acids, organic acids containing one or more amino substituents [goid 6520] [pmid 9829974] [evidence TAS]; The directed movement of substances (such as macromolecules, small molecules, ions) into, out of, w…	Catalysis of the transfer of amino acids from one side of a membrane to the other. Amino acids are organic molecules that contain an amino group and a carboxyl group [goid 15171] [evidence IEA]	y+LAT-1; LPI; Y+LAT1; LAT3	Homo sapiens
ILMN_1810836	PDE5A	NM_001083.3	8654	-3.21775	-2.43831	8.73546	7.82423	10.4215	9.11011	401.555	228.638	1355.2	587.847	Hydrolase -> Phosphodiesterase	Nucleoside, nucleotide and nucleic acid metabolism -> Metabolism of cyclic nucleotides;Signal transduction	NM_001083.3	PDE5A	NM_033437.2	PDE5A	4	Homo sapiens phosphodiesterase 5A, cGMP-specific (PDE5A), transcript variant 1, mRNA.	CGB-PDE; PDE5; PDE5A1; CN5A	1770333	RefSeq	ILMN_19772	NM_001083.3	NM_001083.3		8654	61744434	NP_001074.2	1770333	A	6884	GAGATGGTCAAGGTGGTTTTCCATTGTGCAAATTCTTCACCTGTCAGTGG	-	120635053-120635102	4q27a	The part of a cell or its extracellular environment in which a gene product is located. A gene product may be located in one or more parts of a cell and its location may be as specific as a particular macromolecular complex, that is, a stable, persistent association of macromolecules that function together [goid 5575] [evidence ND ]; All of the contents of a cell excluding the plasma membrane and…	The cascade of processes by which a signal interacts with a receptor, causing a change in the level or activity of a second messenger or other downstream target, and ultimately effecting a change in the functioning of the cell [goid 7165] [evidence NAS]; The chemical reactions and pathways involving a cyclic nucleotide, a nucleotide in which the phosphate group is in diester linkage to two positi…	Interacting selectively with a nucleotide, any compound consisting of a nucleoside that is esterified with (ortho)phosphate or an oligophosphate at any hydroxyl group on the ribose or deoxyribose moiety [goid 166] [evidence IEA]; Interacting selectively with magnesium (Mg) ions [goid 287] [evidence IEA]; Interacting selectively with zinc (Zn) ions [goid 8270] [evidence NAS]; Catalysis of the hydr…	CGB-PDE; PDE5; PDE5A1; CN5A	Homo sapiens
ILMN_1810844	RARRES2	NM_002889.2	5919	-2.32579	-3.15381	7.89613	11.1426	9.11385	12.7997	226.417	2275.59	550.621	7589.01	Molecular function unclassified	Biological process unclassified	NM_002889.2	RARRES2	NM_002889.2	RARRES2	7	Homo sapiens retinoic acid receptor responder (tazarotene induced) 2 (RARRES2), mRNA.	TIG2; HP10433	5290608	RefSeq	ILMN_15763	NM_002889.2	NM_002889.2		5919	8051632	NP_002880.1	5290608	S	483	TGGTGAGGACCCCCACAGCTTCTACTTCCCTGGACAGTTCGCCTTCTCCA	-	149666666-149666715	7q36.1c	The space external to the outermost structure of a cell. For cells without external protective or external encapsulating structures this refers to space outside of the plasma membrane. This term covers the host cell environment outside an intracellular parasite [goid 5576] [evidence IEA]	The chemical reactions and pathways involving retinoids, any member of a class of isoprenoids that contain or are derived from four prenyl groups linked head-to-tail. Retinoids include retinol and retinal and structurally similar natural derivatives or synthetic compounds, but need not have vitamin A activity [goid 1523] [pmid 9204961] [evidence IDA]	Elemental activities, such as catalysis or binding, describing the actions of a gene product at the molecular level. A given gene product may exhibit one or more molecular functions [goid 3674] [evidence ND ]	TIG2; HP10433	Homo sapiens
ILMN_1811238	ALPK2	NM_052947.3	115701	-3.57358	-8.23834	11.5923	10.6947	13.4296	13.7371	2920.95	1661.7	11700.9	14252.5	Kinase -> Protein kinase -> Non-receptor serine/threonine protein kinase	Protein metabolism and modification -> Protein modification -> Protein phosphorylation;Signal transduction -> Intracellular signaling cascade	NM_052947.3	ALPK2	NM_052947.2	ALPK2	18	Homo sapiens alpha-kinase 2 (ALPK2), mRNA.	FLJ43253; HAK; FLJ34875	5270519	RefSeq	ILMN_30352	NM_052947.3	NM_052947.3		115701	148596991	NP_443179.3	5270519	S	7185	CCACTGGTGTCTAATACGCTATTGTTGCCGGAGGTGGGTTCTGTGACGTG	-	56148547-56148596	18q21.31b-q21.32a		The process of introducing a phosphate group on to a protein [goid 6468] [evidence IEA]	Catalysis of the reaction: ATP + a protein serine/threonine = ADP + protein serine/threonine phosphate [goid 4674] [evidence IEA]; Interacting selectively with ATP, adenosine 5'-triphosphate, a universally important coenzyme and enzyme regulator [goid 5524] [evidence IEA]; Catalysis of the transfer of a phosphate group, usually from ATP, to a substrate molecule [goid 16301] [evidence IEA]; Cataly…		Homo sapiens
ILMN_1811363	NOVA1	NM_006491.2	4857	2.72545	3.37267	10.4117	10.3668	8.96523	8.61291	1289	1326.4	496.611	415.073	Nucleic acid binding -> mRNA processing factor -> mRNA splicing factor	Nucleoside, nucleotide and nucleic acid metabolism -> Pre-mRNA processing -> mRNA splicing;Neuronal activities	NM_006491.2	NOVA1	NM_006491.2	NOVA1	14	Homo sapiens neuro-oncological ventral antigen 1 (NOVA1), transcript variant 3, mRNA.	Nova-1	3780402	RefSeq	ILMN_15722	NM_006491.2	NM_006491.2		4857	56550109	NP_006482.1	3780402	I	961	CTCCCCAACAGTATTTTCCAGTAGATTCTAATCATGTGGTAGGGCAGAAG	-	26939523-26939572	14q12b	A membrane-bounded organelle of eukaryotic cells in which chromosomes are housed and replicated. In most cells, the nucleus contains all of the cell's chromosomes except the organellar chromosomes, and is the site of RNA synthesis and processing. In some species, or in specialized cell types, RNA metabolism or DNA replication may be absent [goid 5634] [pmid 18029348] [evidence IDA]; A membrane-bo…	The joining together of exons from one or more primary transcripts of nuclear messenger RNA (mRNA) and the excision of intron sequences, via a spliceosomal mechanism, so that mRNA consisting only of the joined exons is produced [goid 398] [evidence IEA]; The process of communication from a neuron to a target (neuron, muscle, or secretory cell) across a synapse [goid 7268] [pmid 8558240] [evidence…	Interacting selectively with pre-messenger RNA (pre-mRNA) or messenger RNA (mRNA) [goid 3729] [evidence IEA]; Interacting selectively with any protein or protein complex (a complex of two or more proteins that may include other nonprotein molecules) [goid 5515] [evidence IEA]	Nova-1	Homo sapiens
ILMN_1811426	TMTC1	NM_175861.2	83857	-2.13182	-4.10766	10.8128	9.89222	11.9049	11.9305	1681.65	961.494	3886.47	4094.17	Transferase -> Glycosyltransferase	Protein metabolism and modification -> Protein modification -> Protein glycosylation;Signal transduction -> Cell communication	NM_175861.2	TMTC1	XM_928461.1	TMTC1	12	Homo sapiens transmembrane and tetratricopeptide repeat containing 1 (TMTC1), mRNA.	OLF; FLJ41625; FLJ31400; ARG99	5310280	RefSeq	ILMN_1611	NM_175861.2	NM_175861.2		83857	83415183	NP_787057.2	5310280	S	8166	CCTTACCTGGGGCAAGTTAGCCATTGTCTCCCAGTCATGTTTACCACCCA	-	29655640-29655689	12p11.22a	Double layer of lipid molecules that encloses all cells, and, in eukaryotes, many organelles; may be a single or double lipid bilayer; also includes associated proteins [goid 16020] [evidence IEA]; Penetrating at least one phospholipid bilayer of a membrane. May also refer to the state of being buried in the bilayer with no exposure outside the bilayer. When used to describe a protein, indicates …		The selective, often stoichiometric, interaction of a molecule with one or more specific sites on another molecule [goid 5488] [evidence IEA]		Homo sapiens
ILMN_1812902	CYYR1	NM_052954.2	116159	2.84825	2.64207	10.6706	10.3826	9.16053	8.98092	1530.64	1339.72	569.821	538.603	Molecular function unclassified	Biological process unclassified	NM_052954.2	CYYR1	NM_052954.2	CYYR1	21	Homo sapiens cysteine/tyrosine-rich 1 (CYYR1), mRNA.	C21orf95	1030632	RefSeq	ILMN_173910	NM_052954.2	NM_052954.2		116159	45827794	NP_443186.1	1030632	S	2765	GAAGCCAGTTCAGTCCACACCATCTCTTCTTTGAGTTGTTTATGGCCTCC	-	27838792-27838841	21q21.3a	Double layer of lipid molecules that encloses all cells, and, in eukaryotes, many organelles; may be a single or double lipid bilayer; also includes associated proteins [goid 16020] [evidence IEA]; Penetrating at least one phospholipid bilayer of a membrane. May also refer to the state of being buried in the bilayer with no exposure outside the bilayer. When used to describe a protein, indicates …	Any process specifically pertinent to the functioning of integrated living units: cells, tissues, organs, and organisms. A process is a collection of molecular events with a defined beginning and end [goid 8150] [evidence ND ]	Elemental activities, such as catalysis or binding, describing the actions of a gene product at the molecular level. A given gene product may exhibit one or more molecular functions [goid 3674] [evidence ND ]	C21orf95	Homo sapiens
ILMN_1814221	NPTX1	NM_002522.2	4884	6.91732	8.79891	11.325	11.0088	8.5348	7.87151	2428.55	2071.14	367.647	241.751	Defense/immunity protein -> Antibacterial response protein;Defense/immunity protein -> Other defense and immunity protein	Immunity and defense -> Other immune and defense;Immunity and defense -> Stress response;Immunity and defense -> Cytokine/chemokine mediated immunity	NM_002522.2	NPTX1	NM_002522.2	NPTX1	17	Homo sapiens neuronal pentraxin I (NPTX1), mRNA.	MGC105123; NP1; DKFZp686J2446	6100468	RefSeq	ILMN_5048	NM_002522.2	NM_002522.2		4884	55770877	NP_002513.2	6100468	I	5266	GCAGCCTTTTGGGTATCAAATGGGTCAAAACCATGGGACCTGCCACCTCC	-	76055349-76055398	17q25.3e	A vesicle formed of membrane or protein, found in the cytoplasm of a cell [goid 31410] [evidence IEA]	The directed movement of substances (such as macromolecules, small molecules, ions) into, out of, within or between cells, or within a multicellular organism [goid 6810] [pmid 8884281] [evidence TAS]; The process of communication from a neuron to a target (neuron, muscle, or secretory cell) across a synapse [goid 7268] [pmid 8884281] [evidence TAS]; The process whose specific outcome is the progr…	Interacting selectively with calcium ions (Ca2+) [goid 5509] [evidence IEA]	MGC105123; NP1; DKFZp686J2446	Homo sapiens
ILMN_1814327	AGTR1	NM_000685.4	185	-2.18543	-4.38898	7.77352	8.14276	8.90144	10.2766	208.22	285.178	475.63	1321.55	Receptor -> G-protein coupled receptor	Signal transduction -> Cell surface receptor mediated signal transduction -> G-protein mediated signaling;Signal transduction -> Cell communication -> Ligand-mediated signaling;Blood circulation and gas exchange -> Regulation of vasoconstriction, dilation;Homeostasis -> Other homeostasis activities	NM_000685.4	AGTR1	NM_032049.1	AGTR1	3	Homo sapiens angiotensin II receptor, type 1 (AGTR1), transcript variant 1, mRNA.	AT2R1A; AT2R1B; AT2R1; AT1; AT1B; AGTR1B; AGTR1A; AG2S; HAT1R	160682	RefSeq	ILMN_28877	NM_000685.4	NM_000685.4		185	122939142	NP_000676.1	160682	A	1840	CAACAGGAGATGAGAGTTCCAGATTGTTCTGTCCAGTTTCCAAAGGGCAG	+	148460274-148460323	3q24f	The membrane surrounding a cell that separates the cell from its external environment. It consists of a phospholipid bilayer and associated proteins [goid 5886] [evidence IEA]; Penetrating at least one phospholipid bilayer of a membrane. May also refer to the state of being buried in the bilayer with no exposure outside the bilayer. When used to describe a protein, indicates that all or part of t…	The cascade of processes by which a signal interacts with a receptor, causing a change in the level or activity of a second messenger or other downstream target, and ultimately effecting a change in the functioning of the cell [goid 7165] [evidence IEA]; The series of molecular signals generated as a consequence of a G-protein coupled receptor binding to its physiological ligand [goid 7186] [evid…	Combining with an extracellular or intracellular messenger to initiate a change in cell activity [goid 4872] [evidence IEA]; [goid 4945] [evidence IEA]; Combining with bradykinin to initiate a change in cell activity [goid 4947] [evidence IEA]; Combining with a C-X-C chemokine to initiate a change in cell activity. A C-X-C chemokine has a single amino acid between the first two cysteines of the c…	AT2R1A; AT2R1B; AT2R1; AT1; AT1B; AGTR1B; AGTR1A; AG2S; HAT1R	Homo sapiens
ILMN_1815184	ASPM	NM_018136.3	259266	-3.68774	-2.0713	7.78641	7.75096	9.66914	8.8015	209.879	215.871	814.402	473.907	Cytoskeletal protein -> Actin family cytoskeletal protein -> Actin binding motor protein	Muscle contraction;Cell cycle -> Mitosis -> Cytokinesis	NM_018136.3	ASPM	NM_018136.2	ASPM	1	Homo sapiens asp (abnormal spindle) homolog, microcephaly associated (Drosophila) (ASPM), mRNA.	ASP; FLJ10517; FLJ43117; FLJ10549; Calmbp1; MCPH5; DKFZp686N06184	6130441	RefSeq	ILMN_408	NM_018136.3	NM_018136.3		259266	126116595	NP_060606.3	6130441	S	10474	CACAAATCCCCTGCAAGCTATTCAAATGGTGATGGATACGCTTGGCATTC	-	195320084-195320133	1q31.3c	A membrane-bounded organelle of eukaryotic cells in which chromosomes are housed and replicated. In most cells, the nucleus contains all of the cell's chromosomes except the organellar chromosomes, and is the site of RNA synthesis and processing. In some species, or in specialized cell types, RNA metabolism or DNA replication may be absent [goid 5634] [evidence IEA]; All of the contents of a cell…	The progression of biochemical and morphological phases and events that occur in a cell during successive cell replication or nuclear replication events. Canonically, the cell cycle comprises the replication and segregation of genetic material followed by the division of the cell, but in endocycles or syncytial cells nuclear replication or nuclear division may not be followed by cell division [go…	Interacting selectively with calmodulin, a calcium-binding protein with many roles, both in the calcium-bound and calcium-free states [goid 5516] [evidence IEA]	ASP; FLJ10517; FLJ10549; Calmbp1; MCPH5	Homo sapiens
ILMN_1856480	HS.19339	BC035116		2.72347	2.47116	10.5913	9.45667	9.14585	8.15149	1453.3	709.358	563.543	299.282			BC035116		Hs.19339	HS.19339	3	Homo sapiens cDNA clone IMAGE:5263177		4780187	Unigene	ILMN_71591	Hs.19339		Hs.19339		34191392		4780187	S	4077	GCATGGCGTGTCATTTGGGTCGCTTTGATGGGTGCTCGGGTAGAACTAGC	+	162279213-162279262						Homo sapiens
ILMN_1873621	NTN1	NM_004822.2	9423	2.0592	2.05551	11.5737	11.9305	10.5316	10.891	2884.91	3952.07	1471.86	2017.21	Extracellular matrix -> Extracellular matrix linker protein	Signal transduction -> Cell communication -> Cell adhesion-mediated signaling;Signal transduction -> Cell communication -> Extracellular matrix protein-mediated signaling;Neuronal activities -> Other neuronal activity;Developmental processes -> Ectoderm development -> Neurogenesis	NM_004822.2	NTN1	Hs.96917	NTN1	17	Homo sapiens netrin 1 (NTN1), mRNA.	NTN1L	150494	RefSeq	ILMN_24866	NM_004822.2	NM_004822.2		9423	148613883	NP_004813.2	150494	S	5571	CGCCCCTTGCCAAAAGCCAAACCAGTCCCACTCCTGTCATTGGACGtttc	+	9086195-9086244	17p13.1c-p13.1b	The space external to the outermost structure of a cell. For cells without external protective or external encapsulating structures this refers to space outside of the plasma membrane. This term covers the host cell environment outside an intracellular parasite [goid 5576] [evidence IEA]; A layer consisting mainly of proteins (especially collagen) and glycosaminoglycans (mostly as proteoglycans) …	The characteristic movement of immature neurons from germinal zones to specific positions where they will reside as they mature [goid 1764] [evidence IEA]; A form of programmed cell death induced by external or internal signals that trigger the activity of proteolytic caspases, whose actions dismantle the cell and result in cell death. Apoptosis begins internally with condensation and subsequent …	Interacting selectively with any protein or protein complex (a complex of two or more proteins that may include other nonprotein molecules) [goid 5515] [evidence IEA]		Homo sapiens
ILMN_1874323	HS.562504	AW364673		-2.82114	-2.00776	7.64799	7.76289	9.14427	8.76848	191.229	218.118	562.752	463.508			AW364673		Hs.562504	HS.562504	8	PM3-DT0037-231299-001-e06 DT0037 Homo sapiens cDNA, mRNA sequence		520491	Unigene	ILMN_115591	Hs.562504		Hs.562504		6869323		520491	S	72	GGGTCAGAGCTTGTGCCAGATGCCAGTCTTCTGCCTTCCAGTCTTATAGT	+	121135533-121135582						Homo sapiens
ILMN_1880012	SEMA5A	NM_003966.2	9037	-2.17805	-2.82196	10.4875	11.1858	11.6105	12.6825	1352.69	2352.24	3130.66	6958.27	Signaling molecule -> Other signaling molecule;Signaling molecule -> Membrane-bound signaling molecule	Signal transduction -> Cell surface receptor mediated signal transduction;Signal transduction -> Intracellular signaling cascade;Signal transduction -> Cell communication;Immunity and defense -> Other immune and defense;Developmental processes -> Other developmental process;Developmental processes -> Ectoderm development -> Neurogenesis;Oncogenesis -> Other oncogenesis	NM_003966.2	SEMA5A	Hs.27621	SEMA5A	5	Homo sapiens sema domain, seven thrombospondin repeats (type 1 and type 1-like), transmembrane domain (TM) and short cytoplasmic domain, (semaphorin) 5A (SEMA5A), mRNA.	semF; FLJ12815; SEMAF	4210215	RefSeq	ILMN_183828	NM_003966.2	NM_003966.2		9037	147904699	NP_003957.2	4210215	S	11397	CACCTAACCAATCAATGGAAGGCAACTCACACCTGCTCCAAGCCTCAGCT	-	9091284-9091333	5p15.2d	Double layer of lipid molecules that encloses all cells, and, in eukaryotes, many organelles; may be a single or double lipid bilayer; also includes associated proteins [goid 16020] [evidence IEA]; Penetrating at least one phospholipid bilayer of a membrane. May also refer to the state of being buried in the bilayer with no exposure outside the bilayer. When used to describe a protein, indicates …	The process that regulates the coordinated growth and sprouting of blood vessels giving rise to the organized vascular system [goid 1569] [evidence IEA]; The attachment of a cell, either to another cell or to an underlying substrate such as the extracellular matrix, via cell adhesion molecules [goid 7155] [pmid 9049630] [evidence TAS]; Any process that mediates the transfer of information from on…	Combining with an extracellular or intracellular messenger to initiate a change in cell activity [goid 4872] [evidence IEA]; [goid 8046] [evidence IEA]		Homo sapiens
ILMN_1898404	CACNA1C	NM_000719.5	775	-2.1176	-2.3243	7.7635	8.48455	8.84593	9.70135	206.768	361.543	458.701	882.722	Ion channel -> Voltage-gated ion channel -> Voltage-gated calcium channel	Transport -> Ion transport -> Cation transport;Neuronal activities -> Synaptic transmission -> Neurotransmitter release;Muscle contraction	NM_000719.5	CACNA1C	Hs.118262	CACNA1C	12	Homo sapiens calcium channel, voltage-dependent, L type, alpha 1C subunit (CACNA1C), mRNA.	TS; CaV1.2; MGC120730; CACNL1A1; CACH2; CACN2; CCHL1A1	5900192	RefSeq	ILMN_169867	NM_000719.5	NM_000719.5		775	120433601	NP_000710.5	5900192	S	11891	AGTTACTGGCTGCTACACAGGGACACCCCCACCTTTTCAGGGCATCCCAT	+	2675835-2675884	12p13.33b-p13.33a	A protein complex that forms a transmembrane channel through which calcium ions may pass in response to changes in membrane potential [goid 5891] [evidence IEA]; Double layer of lipid molecules that encloses all cells, and, in eukaryotes, many organelles; may be a single or double lipid bilayer; also includes associated proteins [goid 16020] [evidence IEA]; Penetrating at least one phospholipid b…	The directed movement of charged atoms or small charged molecules into, out of, within or between cells [goid 6811] [evidence IEA]; The directed movement of calcium (Ca) ions into, out of, within or between cells [goid 6816] [evidence IEA]; The directed movement of charged atoms or small charged molecules into, out of, within or between cells [goid 6811] [evidence IEA]; The directed movement of c…	Catalysis of facilitated diffusion of an ion (by an energy-independent process) by passage through a transmembrane aqueous pore or channel without evidence for a carrier-mediated mechanism [goid 5216] [evidence IEA]; Catalysis of the transmembrane transfer of a calcium ion by a voltage-gated channel [goid 5245] [evidence IEA]; Catalysis of facilitated diffusion of an ion (by an energy-independent…		Homo sapiens
ILMN_1898518	HS.388347	BX648964		-3.63141	-13.6708	7.75907	7.51998	9.6196	11.293	206.235	184.856	782.254	2645.06			BX648964		Hs.388347	HS.388347	10	Homo sapiens mRNA; cDNA DKFZp686J0156 (from clone DKFZp686J0156)		1570114	Unigene	ILMN_89277	Hs.388347		Hs.388347		34368136		1570114	S	4098	GGCTTCGGGCGGGTCTCCATGTTATATTGTGTGTTTACTGAGCTTCCCAC	-	117806715-117806764						Homo sapiens
ILMN_1912185	HS.444329	BX640888		-6.31151	-2.95554	8.1835	9.88592	10.8415	11.4493	274.7	957.413	1820.71	2943.39			BX640888		Hs.444329	HS.444329	13	Homo sapiens mRNA; cDNA DKFZp686H20120 (from clone DKFZp686H20120)		450754	Unigene	ILMN_92725	Hs.444329		Hs.444329		34365191		450754	S	3412	CTTGCTATATCATGGTTTGCTATGGCACAGACTCAGCTTAGCATGGGGAC	+	93857335-93857384						Homo sapiens
ILMN_2041293	SQLE	NM_003129.3	6713	2.02208	3.31209	12.8007	13.2272	11.7849	11.4995	6485.72	9690.67	3532.74	3051.21	Molecular function unclassified	Biological process unclassified	NM_003129.3	SQLE	NM_003129.3	SQLE	8	Homo sapiens squalene epoxidase (SQLE), mRNA.	FLJ30795	3120367	RefSeq	ILMN_183123	NM_003129.3	NM_003129.3		6713	62865634	NP_003120.2	3120367	S	2534	GTCAGAACCTTGGATTACAAAACCTCGAGCCCTTCTCAGTAGTGGTGCTG	+	126034070-126034119	8q24.13d	The irregular network of unit membranes, visible only by electron microscopy, that occurs in the cytoplasm of many eukaryotic cells. The membranes form a complex meshwork of tubular channels, which are often expanded into slitlike cavities called cisternae. The ER takes two forms, rough (or granular), with ribosomes adhering to the outer surface, and smooth (with no ribosomes attached) [goid 5783…	The chemical reactions and pathways resulting in the formation of sterols, steroids with one or more hydroxyl groups and a hydrocarbon side-chain in the molecule [goid 16126] [pmid 9286711] [evidence NAS]; The process of removal or addition of one or more electrons with or without the concomitant removal or addition of a proton or protons [goid 55114] [evidence IEA]	Catalysis of the formation of a 2,3-epoxide in squalene [goid 4506] [pmid 9286711] [evidence NAS]; Catalysis of the formation of a 2,3-epoxide in squalene [goid 4506] [pmid 10666321] [evidence EXP]; Catalysis of an oxidation-reduction (redox) reaction, a reversible chemical reaction in which the oxidation state of an atom or atoms within a molecule is altered. One substrate acts as a hydrogen or …	FLJ30795	Homo sapiens
ILMN_2047511	CENTA1	NM_006869.1	11033	-2.61675	-2.20015	7.88256	8.02148	9.27033	9.15908	224.176	261.242	612.859	607.907	Nucleic acid binding;Select regulatory molecule -> G-protein modulator -> Other G-protein modulator	Signal transduction -> Cell surface receptor mediated signal transduction -> G-protein mediated signaling;Cell adhesion;Cell structure and motility	NM_006869.1	CENTA1	NM_006869.1	CENTA1		Homo sapiens centaurin, alpha 1 (CENTA1), mRNA.	GCS1L; p42IP4	830735	RefSeq	ILMN_1790	NM_006869.1	NM_006869.1		11033	6806912	NP_006860.1	830735	S	2269	AGGCATCCGCCGCCCCGTGTCGCATCCTGGAATAAAATGTGGCTCTGGCA			7p22.3c	A membrane-bounded organelle of eukaryotic cells in which chromosomes are housed and replicated. In most cells, the nucleus contains all of the cell's chromosomes except the organellar chromosomes, and is the site of RNA synthesis and processing. In some species, or in specialized cell types, RNA metabolism or DNA replication may be absent [goid 5634] [pmid 10448098] [evidence IDA]; A membrane-bo…	Any series of molecular signals initiated by the binding of an extracellular ligand to a receptor on the surface of the target cell [goid 7166] [pmid 10333475] [evidence TAS]; Any process that modulates the activity of the GTPase ARF [goid 32312] [evidence IEA]; Any process that modulates the rate of GTP hydrolysis by a GTPase [goid 43087] [pmid 10333475] [evidence IMP]	Interacting selectively with any protein or protein complex (a complex of two or more proteins that may include other nonprotein molecules) [goid 5515] [pmid 12893243] [evidence IPI]; Increases the rate of GTP hydrolysis by the GTPase ARF [goid 8060] [pmid 10448098] [evidence IDA]; Increases the rate of GTP hydrolysis by the GTPase ARF [goid 8060] [pmid 10333475] [evidence IDA]; Interacting selec…	GCS1L; p42IP4	Homo sapiens
ILMN_2054297	PTGS2	NM_000963.1	5743	4.08696	16.1228	11.5065	13.6141	9.47542	9.60305	2759.93	12560.4	705.974	827.119	Synthase and synthetase;Oxidoreductase -> Oxygenase	Immunity and defense;Cell proliferation and differentiation	NM_000963.1	PTGS2	NM_000963.1	PTGS2	1	Homo sapiens prostaglandin-endoperoxide synthase 2 (prostaglandin G/H synthase and cyclooxygenase) (PTGS2), mRNA.	PHS-2; COX-2; hCox-2; PGHS-2; PGG/HS; COX2	1820632	RefSeq	ILMN_176524	NM_000963.1	NM_000963.1		5743	4506264	NP_000954.1	1820632	S	4348	CAAAACCTGGGAATTTGGGTTGTGTATGCGAATGTTTCAGTGCCTCAGAC	-	184907659-184907708	1q31.1a	A membrane-bounded organelle of eukaryotic cells in which chromosomes are housed and replicated. In most cells, the nucleus contains all of the cell's chromosomes except the organellar chromosomes, and is the site of RNA synthesis and processing. In some species, or in specialized cell types, RNA metabolism or DNA replication may be absent [goid 5634] [evidence ISS]; All of the contents of a cell…	The process of removal or addition of one or more electrons with or without the concomitant removal or addition of a proton or protons [goid 55114] [evidence IEA]; The chemical reactions and pathways resulting in the formation of a fatty acid, any of the aliphatic monocarboxylic acids that can be liberated by hydrolysis from naturally occurring fats and oils. Fatty acids are predominantly straigh…	Catalysis of the reaction: arachidonate + donor-H2 + 2 O2 = prostaglandin H2 + acceptor + H2O [goid 4666] [evidence IEA]; Catalysis of an oxidation-reduction (redox) reaction, a reversible chemical reaction in which the oxidation state of an atom or atoms within a molecule is altered. One substrate acts as a hydrogen or electron donor and becomes oxidized, while the other acts as hydrogen or elec…	PHS-2; COX-2; hCox-2; PGHS-2; PGG/HS; COX2	Homo sapiens
ILMN_2057479	EGFL6	NM_015507.2	25975	-3.98186	-3.6511	8.78381	9.96403	10.7773	11.8324	414.153	1008.2	1744.69	3840.48	Molecular function unclassified	Biological process unclassified	NM_015507.2	EGFL6	NM_015507.2	EGFL6	X	Homo sapiens EGF-like-domain, multiple 6 (EGFL6), mRNA.	DKFZp564P2063; W80; MAEG	6330079	RefSeq	ILMN_22279	NM_015507.2	NM_015507.2		25975	13124887	NP_056322.2	6330079	S	2286	CATCAAAGATAGACTTTTGCCTAAGTGGCTTAGCTGGGTCTTTCATAGCC	+	13561519-13561568	Xp22.2	The space external to the outermost structure of a cell. For cells without external protective or external encapsulating structures this refers to space outside of the plasma membrane. This term covers the host cell environment outside an intracellular parasite [goid 5576] [evidence IEA]; That part of a multicellular organism outside the cells proper, usually taken to be outside the plasma membra…	The progression of biochemical and morphological phases and events that occur in a cell during successive cell replication or nuclear replication events. Canonically, the cell cycle comprises the replication and segregation of genetic material followed by the division of the cell, but in endocycles or syncytial cells nuclear replication or nuclear division may not be followed by cell division [go…	Interacting selectively with an integrin [goid 5178] [pmid 10610727] [evidence TAS]; Interacting selectively with calcium ions (Ca2+) [goid 5509] [evidence IEA]; Interacting selectively with any protein or protein complex (a complex of two or more proteins that may include other nonprotein molecules) [goid 5515] [evidence IEA]	DKFZp564P2063; W80; MAEG	Homo sapiens
ILMN_2061950	RABGAP1	NM_012197.2	23637	-3.4539	-2.52697	11.9827	11.2812	13.7709	12.6186	3766.48	2515.06	14503	6649.3	Select regulatory molecule -> G-protein modulator -> Other G-protein modulator	Biological process unclassified	NM_012197.2	RABGAP1	NM_012197.2	RABGAP1	9	Homo sapiens RAB GTPase activating protein 1 (RABGAP1), mRNA.	TBC1D11; RP11-123N4.2; DKFZp586D2123; GAPCENA	2850538	RefSeq	ILMN_7110	NM_012197.2	NM_012197.2		23637	12232372	NP_036329.2	2850538	S	4352	GACTGAGTTGCGTGTCTGTAAATGTCTGCGCAGGGTGCACATGCTGCGAG	+	124906350-124906399	9q33.2b	The living contents of a cell; the matter contained within (but not including) the plasma membrane, usually taken to exclude large vacuoles and masses of secretory or ingested material. In eukaryotes it includes the nucleus and cytoplasm [goid 5622] [evidence IEA]; All of the contents of a cell excluding the plasma membrane and nucleus, but including other subcellular structures [goid 5737] [evid…	The progression of biochemical and morphological phases and events that occur in a cell during successive cell replication or nuclear replication events. Canonically, the cell cycle comprises the replication and segregation of genetic material followed by the division of the cell, but in endocycles or syncytial cells nuclear replication or nuclear division may not be followed by cell division [go…	Increases the activity of a GTPase, an enzyme that catalyzes the hydrolysis of GTP [goid 5096] [pmid 10202141] [evidence TAS]; Increases the rate of GTP hydrolysis by a GTPase of the Rab family [goid 5097] [evidence IEA]; Interacting selectively with monomeric or multimeric forms of tubulin, including microtubules [goid 15631] [pmid 10202141] [evidence TAS]	GAPCENA; TBC1D11; RP11-123N4.2; DKFZp586D2123	Homo sapiens
ILMN_2066858	TNFSF13B	NM_006573.3	10673	-6.23834	-2.03436	8.59811	8.78633	11.2393	9.8109	366.879	445.064	2394.29	950.407	Molecular function unclassified	Biological process unclassified	NM_006573.3	TNFSF13B	NM_006573.3	TNFSF13B	13	Homo sapiens tumor necrosis factor (ligand) superfamily, member 13b (TNFSF13B), transcript variant 1, mRNA.	TNFSF20; CD257; TALL1; delta BAFF; BAFF; ZTNF4; TALL-1; THANK; BLYS	6840020	RefSeq	ILMN_171368	NM_006573.3	NM_006573.3		10673	23510443	NP_006564.1	6840020	S	882	CTACGCCATGGGACATCTAATTCAGAGGAAGAAGGTCCATGTCTTTGGGG	+	107753823-107753872	13q33.3b	The space external to the outermost structure of a cell. For cells without external protective or external encapsulating structures this refers to space outside of the plasma membrane. This term covers the host cell environment outside an intracellular parasite [goid 5576] [evidence IEA]; That part of a multicellular organism outside the cells proper, usually taken to be outside the plasma membra…	The process of regulating the proliferation and elimination of B cells such that the total number of B cells within a whole or part of an organism is stable over time in the absence of an outside stimulus [goid 1782] [evidence IEA]; Any process that activates or increases the frequency, rate, or extent of germinal center formation [goid 2636] [evidence IEA]; The cascade of processes by which a si…	Functions to control the survival, growth, differentiation and effector function of tissues and cells [goid 5125] [evidence IEA]; Interacting selectively with the tumor necrosis factor receptor [goid 5164] [evidence IEA]	TNFSF20; CD257; TALL1; delta BAFF; BAFF; ZTNF4; TALL-1; THANK; BLYS	Homo sapiens
ILMN_2072101	C4ORF49	NM_032623.3	84709	-3.52044	-12.7686	8.82875	7.27508	10.6445	10.9496	427.838	158.292	1602.86	2097.72	Molecular function unclassified	Biological process unclassified	NM_032623.3	C4orf49	NM_032623.3	C4ORF49	4	Homo sapiens chromosome 4 open reading frame 49 (C4orf49), mRNA.	MGC125827; MGC125828	3830608	RefSeq	ILMN_7551	NM_032623.3	NM_032623.3		84709	117168278	NP_116012.2	3830608	S	863	AAGCCAGTGTTGGCTCTGAGGCTGCTTCGGCTCAAGGCTAATCTCCAGCC	-	140407193-140407202:140407203-140407242	4q31.1c				MGC125827; MGC125828	Homo sapiens
ILMN_2073289	MTSS1	NM_014751.2	9788	3.905	5.48581	10.3502	11.2639	8.38486	8.80821	1232.34	2475.06	332.099	475.927		Cell adhesion;Developmental processes -> Ectoderm development -> Neurogenesis;Cell cycle -> Cell cycle control;Cell structure and motility -> Cell motility	NM_014751.2	MTSS1	NM_014751.2	MTSS1	8	Homo sapiens metastasis suppressor 1 (MTSS1), mRNA.	MIM; KIAA0429; MIMA; MIMB; FLJ44694	3170300	RefSeq	ILMN_166688	NM_014751.2	NM_014751.2		9788	30023852	NP_055566.2	3170300	S	4780	TTGTGCTTTAGTTGCTAGTTTGTACTGAGAGTTGACCTCTCCCTGTGCAG	-	125632315-125632364	8q24.13d	Projection at the leading edge of a crawling cell; the protrusions are supported by a microfilament meshwork [goid 1726] [pmid 12570871] [evidence NAS]; All of the contents of a cell excluding the plasma membrane and nucleus, but including other subcellular structures [goid 5737] [pmid 12570871] [evidence TAS]; The part of the cytoskeleton (the internal framework of a cell) composed of actin and …	Any process involved in the controlled movement of a cell [goid 6928] [pmid 12570871] [evidence NAS]; The attachment of a cell, either to another cell or to an underlying substrate such as the extracellular matrix, via cell adhesion molecules [goid 7155] [pmid 12570871] [evidence NAS]; The cascade of processes by which a signal interacts with a receptor, causing a change in the level or activity …	Interacting selectively with monomeric actin, also known as G-actin [goid 3785] [pmid 12570871] [evidence IDA]; Interacting selectively with one or more specific sites on a receptor molecule, a macromolecule that undergoes combination with a hormone, neurotransmitter, drug or intracellular messenger to initiate a change in cell function [goid 5102] [pmid 12570871] [evidence IPI]	MIM; KIAA0429; MIMA; MIMB; FLJ44694	Homo sapiens
ILMN_2073592	CAND2	NM_012298.1	23066	2.90589	2.31026	10.1561	9.84924	8.61709	8.64119	1074.53	929.101	389.632	422.928	Transcription factor	Nucleoside, nucleotide and nucleic acid metabolism -> mRNA transcription	NM_012298.1	CAND2	NM_012298.1	CAND2	3	Homo sapiens cullin-associated and neddylation-dissociated 2 (putative) (CAND2), mRNA.	Tp120b; KIAA0667; TIP120B	2970072	RefSeq	ILMN_170575	NM_012298.1	NM_012298.1		23066	112420976	NP_036430.1	2970072	S	4055	TGGGCAACAATGGGCATCTTCCATGCCACCACCCAGGCATAACCAGTTGG	+	12851127-12851176	3p25.1d	The living contents of a cell; the matter contained within (but not including) the plasma membrane, usually taken to exclude large vacuoles and masses of secretory or ingested material. In eukaryotes it includes the nucleus and cytoplasm [goid 5622] [pmid 12692129] [evidence IDA]; A membrane-bounded organelle of eukaryotic cells in which chromosomes are housed and replicated. In most cells, the n…	The synthesis of either RNA on a template of DNA or DNA on a template of RNA [goid 6350] [evidence IEA]; Any process that modulates the frequency, rate or extent of DNA-dependent transcription [goid 6355] [evidence IEA]; The chemical reactions and pathways resulting in the breakdown of a protein or peptide by hydrolysis of its peptide bonds, initiated by the covalent attachment of a ubiquitin moi…	Any transcription regulator activity required for initiation or upregulation of transcription [goid 16563] [evidence ISS]; Interacting selectively with TATA-binding protein (TBP), a component of various transcription factors [goid 17025] [evidence IEA]	KIAA0667; Tp120b; TIP120B	Homo sapiens
ILMN_2075603	MRGPRF	NM_145015.2	219928	2.05685	2.7858	10.8505	10.5392	9.81007	9.06109	1733.63	1491.7	892.763	568.253	Receptor -> G-protein coupled receptor	Signal transduction -> Cell surface receptor mediated signal transduction -> G-protein mediated signaling	NM_145015.2	MRGPRF	NM_145015.2	MRGPRF	11	Homo sapiens MAS-related GPR, member F (MRGPRF), mRNA.	MGC21621; GPR140; mrgF; GPR168; RTA	240228	RefSeq	ILMN_517	NM_145015.2	NM_145015.2		219928	31543160	NP_659452.2	240228	S	1789	CTGCAAACAACCTCCCTTCCCCCCGTCGAGTCATTTGGTGACTTTGATGG	-	68528756-68528805	11q13.2c	The membrane surrounding a cell that separates the cell from its external environment. It consists of a phospholipid bilayer and associated proteins [goid 5886] [evidence IEA]; Penetrating at least one phospholipid bilayer of a membrane. May also refer to the state of being buried in the bilayer with no exposure outside the bilayer. When used to describe a protein, indicates that all or part of t…	The cascade of processes by which a signal interacts with a receptor, causing a change in the level or activity of a second messenger or other downstream target, and ultimately effecting a change in the functioning of the cell [goid 7165] [evidence IEA]; The series of molecular signals generated as a consequence of a G-protein coupled receptor binding to its physiological ligand [goid 7186] [evid…	Combining with an extracellular or intracellular messenger to initiate a change in cell activity [goid 4872] [evidence IEA]	MGC21621; GPR140; mrgF; GPR168; RTA	Homo sapiens
ILMN_2083469	IRS2	NM_003749.2	8660	-4.00059	-3.39032	8.9367	10.3134	10.9369	12.0748	460.659	1276.1	1936.75	4526.18	Miscellaneous function -> Other miscellaneous function protein	Signal transduction -> Cell surface receptor mediated signal transduction -> Cytokine and chemokine mediated signaling pathway;Signal transduction -> Intracellular signaling cascade -> MAPKKK cascade;Homeostasis -> Glucose homeostasis	NM_003749.2	IRS2	NM_003749.2	IRS2	13	Homo sapiens insulin receptor substrate 2 (IRS2), mRNA.		6110736	RefSeq	ILMN_167991	NM_003749.2	NM_003749.2		8660	38683859	NP_003740.2	6110736	S	6369	GTAACTCCCCCCAGGTACGATAGGGACTGAATATGGACCCTGCTGAAAGC	-	110406763-110406812	13q34a	The membrane surrounding a cell that separates the cell from its external environment. It consists of a phospholipid bilayer and associated proteins [goid 5886] [pmid 12167717] [evidence EXP]	The chemical reactions and pathways involving glucose, the aldohexose gluco-hexose. D-glucose is dextrorotatory and is sometimes known as dextrose; it is an important source of energy for living organisms and is found free as well as combined in homo- and hetero-oligosaccharides and polysaccharides [goid 6006] [pmid 9495343] [evidence TAS]; The cascade of processes by which a signal interacts wit…	Mediates the transfer of a signal from the outside to the inside of a cell by means other than the introduction of the signal molecule itself into the cell [goid 4871] [pmid 9495343] [evidence TAS]; Mediates the transfer of a signal from the outside to the inside of a cell by means other than the introduction of the signal molecule itself into the cell [goid 4871] [pmid 7675087] [evidence TAS]; I…		Homo sapiens
ILMN_2086105	SPRY4	NM_030964.2	81848	2.23456	4.27076	9.74315	10.9551	8.58316	8.86062	806.812	1996.15	380.74	494.62	Signaling molecule -> Other signaling molecule;Transcription factor -> Other transcription factor	Signal transduction -> Cell surface receptor mediated signal transduction -> Receptor protein tyrosine kinase signaling pathway;Signal transduction -> Intracellular signaling cascade -> MAPKKK cascade;Developmental processes -> Mesoderm development	NM_030964.2	SPRY4	NM_030964.2	SPRY4	5	Homo sapiens sprouty homolog 4 (Drosophila) (SPRY4), mRNA.		730576	RefSeq	ILMN_27154	NM_030964.2	NM_030964.2		81848	23308573	NP_112226.2	730576	S	4494	GGGCATCCTGCGAGCCTCACTAGCCTTCTGGTTCATGCCTTTGACAAGCA	-	141670570-141670619	5q31.3d	All of the contents of a cell excluding the plasma membrane and nucleus, but including other subcellular structures [goid 5737] [evidence IEA]; The membrane surrounding a cell that separates the cell from its external environment. It consists of a phospholipid bilayer and associated proteins [goid 5886] [evidence IEA]; A prolongation or process extending from a cell, e.g. a flagellum or axon [goi…	The biological process whose specific outcome is the progression of a multicellular organism over time from an initial condition (e.g. a zygote or a young adult) to a later condition (e.g. a multicellular animal or an aged adult) [goid 7275] [evidence IEA]; Any process that modulates the frequency, rate or extent of signal transduction [goid 9966] [evidence IEA]; Any process that stops, prevents …	Interacting selectively with any protein or protein complex (a complex of two or more proteins that may include other nonprotein molecules) [goid 5515] [pmid 12027893] [evidence IPI]; Interacting selectively with any protein or protein complex (a complex of two or more proteins that may include other nonprotein molecules) [goid 5515] [evidence IEA]		Homo sapiens
ILMN_2086890	ANGPT1	NM_001146.3	284	-2.65701	-2.05422	8.42245	10.0276	9.83226	11.0661	324.031	1050.33	905.256	2271.55	Signaling molecule -> Other signaling molecule;Select regulatory molecule -> Kinase modulator;Select regulatory molecule -> Other enzyme regulator	Signal transduction -> Cell surface receptor mediated signal transduction -> Receptor protein tyrosine kinase signaling pathway;Signal transduction -> Cell communication;Developmental processes -> Mesoderm development -> Angiogenesis	NM_001146.3	ANGPT1	NM_001146.3	ANGPT1	8	Homo sapiens angiopoietin 1 (ANGPT1), mRNA.	ANG1; AGP1; AGPT	3360066	RefSeq	ILMN_5106	NM_001146.3	NM_001146.3		284	21328452	NP_001137.2	3360066	S	3629	GGGCCTCCTCTCATAAAAGAGACAGTTGTTGGCAAGGTAGCAATACCAGT	-	108332821-108332870	8q23.1b-q23.1c	The space external to the outermost structure of a cell. For cells without external protective or external encapsulating structures this refers to space outside of the plasma membrane. This term covers the host cell environment outside an intracellular parasite [goid 5576] [evidence IEA]; The space external to the outermost structure of a cell. For cells without external protective or external en…	Blood vessel formation when new vessels emerge from the proliferation of pre-existing blood vessels [goid 1525] [evidence IEA]; The cascade of processes by which a signal interacts with a receptor, causing a change in the level or activity of a second messenger or other downstream target, and ultimately effecting a change in the functioning of the cell [goid 7165] [pmid 10766762] [evidence TAS]; …	Interacting selectively with one or more specific sites on a receptor molecule, a macromolecule that undergoes combination with a hormone, neurotransmitter, drug or intracellular messenger to initiate a change in cell function [goid 5102] [pmid 10766762] [evidence TAS]; Interacting selectively with one or more specific sites on a receptor molecule, a macromolecule that undergoes combination with …	ANG1; AGP1; AGPT	Homo sapiens
ILMN_2088124	TMEM154	NM_152680.1	201799	-3.89227	-2.45315	7.16756	7.81768	9.12818	9.11231	133.223	227.546	557.644	588.688	Molecular function unclassified	Biological process unclassified	NM_152680.1	TMEM154	NM_152680.1	TMEM154	4	Homo sapiens transmembrane protein 154 (TMEM154), mRNA.	FLJ32028	1110300	RefSeq	ILMN_2086	NM_152680.1	NM_152680.1		201799	22749366	NP_689893.1	1110300	S	2736	GAAGTTAGTATACAGCCAGAACAGCCAAGCCTCAATTCTTGTACCTTGTG	-	153767020-153767069	4q31.3c	Double layer of lipid molecules that encloses all cells, and, in eukaryotes, many organelles; may be a single or double lipid bilayer; also includes associated proteins [goid 16020] [evidence IEA]; Penetrating at least one phospholipid bilayer of a membrane. May also refer to the state of being buried in the bilayer with no exposure outside the bilayer. When used to describe a protein, indicates …			FLJ32028	Homo sapiens
ILMN_2089329	SPRY2	NM_005842.2	10253	2.23037	4.08518	12.5819	13.2425	11.4246	11.2121	5590.8	9821.91	2737.58	2512.75	Signaling molecule -> Other signaling molecule;Transcription factor -> Other transcription factor	Signal transduction -> Cell surface receptor mediated signal transduction -> Receptor protein tyrosine kinase signaling pathway;Signal transduction -> Intracellular signaling cascade -> MAPKKK cascade;Developmental processes -> Mesoderm development	NM_005842.2	SPRY2	NM_005842.2	SPRY2	13	Homo sapiens sprouty homolog 2 (Drosophila) (SPRY2), mRNA.	hSPRY2; MGC23039	6590575	RefSeq	ILMN_19344	NM_005842.2	NM_005842.2		10253	22209007	NP_005833.1	6590575	S	2015	GCCCCTTTTATGAGGATGTGATAGTTGCTGCAAATGAGGGGTTACAGATG	-	80910157-80910206	13q31.1b	All of the contents of a cell excluding the plasma membrane and nucleus, but including other subcellular structures [goid 5737] [evidence IEA]; That part of the cytoplasm that does not contain membranous or particulate subcellular components [goid 5829] [pmid 12593796] [evidence EXP]; Any of the long, generally straight, hollow tubes of internal diameter 12-15 nm and external diameter 24 nm found…	Any process that mediates the transfer of information from one cell to another [goid 7267] [pmid 9458049] [evidence TAS]; The biological process whose specific outcome is the progression of a multicellular organism over time from an initial condition (e.g. a zygote or a young adult) to a later condition (e.g. a multicellular animal or an aged adult) [goid 7275] [evidence IEA]; The series of event…	Interacting selectively with any protein or protein complex (a complex of two or more proteins that may include other nonprotein molecules) [goid 5515] [evidence IEA]	hSPRY2; MGC23039	Homo sapiens
ILMN_2089875	TNFSF4	NM_003326.2	7292	-3.1989	-3.75451	8.08809	7.92037	9.76566	9.82899	257.264	244.356	864.451	964.102	Molecular function unclassified	Biological process unclassified	NM_003326.2	TNFSF4	NM_003326.2	TNFSF4	1	Homo sapiens tumor necrosis factor (ligand) superfamily, member 4 (tax-transcriptionally activated glycoprotein 1, 34kDa) (TNFSF4), mRNA.	TXGP1; OX4OL; CD252; CD134L; OX-40L; GP34	5690398	RefSeq	ILMN_8432	NM_003326.2	NM_003326.2		7292	23510446	NP_003317.1	5690398	S	3209	CTGGACAAGCTTACATCTTCCTCAGCCATCTTTGTGAGTCCTTCAAGAGC	-	171419727-171419776	1q25.1a	Double layer of lipid molecules that encloses all cells, and, in eukaryotes, many organelles; may be a single or double lipid bilayer; also includes associated proteins [goid 16020] [evidence IEA]; That part of a multicellular organism outside the cells proper, usually taken to be outside the plasma membranes, and occupied by fluid [goid 5615] [evidence IEA]; Penetrating at least one phospholipid…	The immediate defensive reaction (by vertebrate tissue) to infection or injury caused by chemical or physical agents. The process is characterized by local vasodilation, extravasation of plasma into intercellular spaces and accumulation of white blood cells and macrophages [goid 6954] [evidence IEA]; Any immune system process that functions in the calibrated response of an organism to a potential…	Interacting selectively with the tumor necrosis factor receptor [goid 5164] [evidence IEA]; Interacting selectively with any protein or protein complex (a complex of two or more proteins that may include other nonprotein molecules) [goid 5515] [evidence IEA]; Functions to control the survival, growth, differentiation and effector function of tissues and cells [goid 5125] [evidence IEA]; Interacti…	TXGP1; OX4OL; CD252; CD134L; OX-40L; GP34	Homo sapiens
ILMN_2103709	PSG5	NM_002781.2	5673	-2.55531	-16.0879	7.81779	8.12318	9.17129	12.1311	214.339	280.574	573.262	4721.84	Cell adhesion molecule -> CAM family adhesion molecule	Signal transduction -> Cell communication -> Cell adhesion-mediated signaling;Cell adhesion	NM_002781.2	PSG5	NM_002781.2	PSG5	19	Homo sapiens pregnancy specific beta-1-glycoprotein 5 (PSG5), mRNA.	PSG; FL-NCA-3	4480292	RefSeq	ILMN_21422	NM_002781.2	NM_002781.2		5673	21361295	NP_002772.2	4480292	S	1516	TGCTTTTACTCTCTATCTGAGTGCCCCAGAATTGGGAAACTATTCATGAG	-	48363776-48363825	19q13.31a	The space external to the outermost structure of a cell. For cells without external protective or external encapsulating structures this refers to space outside of the plasma membrane. This term covers the host cell environment outside an intracellular parasite [goid 5576] [evidence IEA]	The set of physiological processes that allow an embryo or foetus to develop within the body of a female animal. It covers the time from fertilization of a female ovum by a male spermatozoon until birth [goid 7565] [pmid 1690992] [evidence TAS]		PSG; FL-NCA-3	Homo sapiens
ILMN_2111255	VIT	NM_053276.2	5212	-5.83701	-2.64238	7.94949	7.60492	10.4947	9.00676	234.515	195.67	1433.55	547.256	Extracellular matrix	Biological process unclassified	NM_053276.2	VIT	NM_053276.2	VIT	2	Homo sapiens vitrin (VIT), mRNA.	MGC70561; DKFZp313L1517; MGC149746	1430521	RefSeq	ILMN_584	NM_053276.2	NM_053276.2		5212	21359973	NP_444506.2	1430521	S	2307	CAGAGCAGGCAGAGCACCAGCAAGTGCTGCTTTACTAACTGACGTGTTGG	+	36895012-36895061	2p22.2b	The space external to the outermost structure of a cell. For cells without external protective or external encapsulating structures this refers to space outside of the plasma membrane. This term covers the host cell environment outside an intracellular parasite [goid 5576] [evidence IEA]			MGC70561; DKFZp313L1517; MGC149746	Homo sapiens
ILMN_2112638	SVEP1	NM_153366.2	79987	-2.37592	-3.57894	12.5101	12.7762	13.7586	14.6158	5351.7	7142.21	14427.6	25932.2	Molecular function unclassified	Biological process unclassified	NM_153366.2	SVEP1	NM_153366.2	SVEP1		Homo sapiens sushi, von Willebrand factor type A, EGF and pentraxin domain containing 1 (SVEP1), mRNA.	FLJ16013; POLYDOM; CCP22; C9orf13; SEL-OB; FLJ90719	6180554	RefSeq	ILMN_179703	NM_153366.2	NM_153366.2		79987	116256360	NP_699197.2	6180554	S	11089	GCAGGATCATCTCTCCTCGGTAGTGCCTGGGCATCCTGGAACTTATGCAA			9q31.3b	The space external to the outermost structure of a cell. For cells without external protective or external encapsulating structures this refers to space outside of the plasma membrane. This term covers the host cell environment outside an intracellular parasite [goid 5576] [evidence IEA]; All of the contents of a cell excluding the plasma membrane and nucleus, but including other subcellular stru…	The attachment of a cell, either to another cell or to an underlying substrate such as the extracellular matrix, via cell adhesion molecules [goid 7155] [evidence IEA]	Interacting selectively with chromatin, the network of fibers of DNA and protein that make up the chromosomes of the eukaryotic nucleus during interphase [goid 3682] [evidence IEA]; Interacting selectively with calcium ions (Ca2+) [goid 5509] [evidence IEA]; Interacting selectively with any protein or protein complex (a complex of two or more proteins that may include other nonprotein molecules) …	FLJ16013; POLYDOM; CCP22; C9orf13; SEL-OB; FLJ90719	Homo sapiens
ILMN_2113490	NTN4	NM_021229.3	59277	2.16043	-4.54095	11.6517	9.35335	10.5403	11.5363	3039.17	658.016	1482.76	3128.78	Extracellular matrix -> Extracellular matrix linker protein	Signal transduction -> Cell communication -> Extracellular matrix protein-mediated signaling;Developmental processes -> Ectoderm development -> Neurogenesis	NM_021229.3	NTN4	NM_021229.3	NTN4	12	Homo sapiens netrin 4 (NTN4), mRNA.	PRO3091; FLJ23180	3190021	RefSeq	ILMN_29679	NM_021229.3	NM_021229.3		59277	93204870	NP_067052.2	3190021	S	3052	GCGTGAAGTCTCAGCTTTGAGCTGGAGGCTAGATTCCAAGATGACAGCCA	-	96052096-96052145	12q22d	The space external to the outermost structure of a cell. For cells without external protective or external encapsulating structures this refers to space outside of the plasma membrane. This term covers the host cell environment outside an intracellular parasite [goid 5576] [evidence IEA]; A thin layer of dense material found in various animal tissues interposed between the cells and the adjacent …	The developmentally regulated remodeling of neuronal projections such as pruning to eliminate the extra dendrites and axons projections set up in early stages of nervous system development [goid 16322] [evidence IEA]	Interacting selectively with any protein or protein complex (a complex of two or more proteins that may include other nonprotein molecules) [goid 5515] [evidence IEA]	PRO3091	Homo sapiens
ILMN_2115490	NBPF20	NM_001037675.1	400818	-2.27837	-2.02684	13.0658	13.4448	14.2538	14.4641	7880.34	11287.2	20455.3	23702.5	Molecular function unclassified	Biological process unclassified	NM_001037675.1	NBPF20	NM_001037675.1	NBPF20	1	Homo sapiens neuroblastoma breakpoint family, member 20 (NBPF20), mRNA.		5310044	RefSeq	ILMN_26956	NM_001037675.1	NM_001037675.1		400818	83415173	NP_001032764.1	5310044	S	2454	CCTTCCAGTTGTCTTGAACAGCCTGACTCCTGGCAGCCCTATGGAAGTTC	-	146620225-146620274	1q21.1d	All of the contents of a cell excluding the plasma membrane and nucleus, but including other subcellular structures [goid 5737] [evidence IEA]				Homo sapiens
ILMN_2121408	HBEGF	NM_001945.1	1839	2.881	3.15882	9.04471	9.61062	7.51814	7.95123	495.923	786.021	186.199	257.431	Signaling molecule -> Growth factor	Signal transduction -> Cell communication -> Ligand-mediated signaling;Cell proliferation and differentiation	NM_001945.1	HBEGF	NM_001945.1	HBEGF	5	Homo sapiens heparin-binding EGF-like growth factor (HBEGF), mRNA.	DTS; DTSF; HEGFL; DTR	1820594	RefSeq	ILMN_13020	NM_001945.1	NM_001945.1		1839	4503412	NP_001936.1	1820594	S	2024	CTGGTGCTACTCCATGCAGGGGTCAGTGCAGCAGAGGACAGTCTGGAGAA	-	139692882-139692931	5q31.3a	The space external to the outermost structure of a cell. For cells without external protective or external encapsulating structures this refers to space outside of the plasma membrane. This term covers the host cell environment outside an intracellular parasite [goid 5576] [evidence IEA]; That part of a multicellular organism outside the cells proper, usually taken to be outside the plasma membra…	The cascade of processes by which a signal interacts with a receptor, causing a change in the level or activity of a second messenger or other downstream target, and ultimately effecting a change in the functioning of the cell [goid 7165] [pmid 1840698] [evidence TAS]; The series of molecular signals generated as a consequence of an epidermal growth factor receptor binding to one of its physiolog…	Combining with an extracellular or intracellular messenger to initiate a change in cell activity [goid 4872] [evidence IEA]; Interacting selectively with the epidermal growth factor receptor [goid 5154] [pmid 10749879] [evidence TAS]; The function that stimulates a cell to grow or proliferate. Most growth factors have other actions besides the induction of cell growth or proliferation [goid 8083]…	DTS; DTSF; HEGFL; DTR	Homo sapiens
ILMN_2129161	LRRC32	NM_005512.1	2615	2.21231	2.43303	13.1339	13.1108	11.9883	11.828	8254.36	8960.87	4106.73	3829.22	Receptor;Extracellular matrix	Cell adhesion;Immunity and defense -> Macrophage-mediated immunity;Immunity and defense -> Blood clotting	NM_005512.1	LRRC32	NM_005512.1	LRRC32	11	Homo sapiens leucine rich repeat containing 32 (LRRC32), mRNA.	GARP; D11S833E	1400592	RefSeq	ILMN_3568	NM_005512.1	NM_005512.1		2615	5031706	NP_005503.1	1400592	S	4033	CGCCTGATCTTTGAAAACACTACACAGGGCTGCTGTCACTTCCCAGGGCC	-	76046296-76046345	11q13.5b	Penetrating at least one phospholipid bilayer of a plasma membrane. May also refer to the state of being buried in the bilayer with no exposure outside the bilayer [goid 5887] [pmid 8180135] [evidence TAS]; Double layer of lipid molecules that encloses all cells, and, in eukaryotes, many organelles; may be a single or double lipid bilayer; also includes associated proteins [goid 16020] [evidence …		Interacting selectively with any protein or protein complex (a complex of two or more proteins that may include other nonprotein molecules) [goid 5515] [evidence IEA]	D11S833E; GARP	Homo sapiens
ILMN_2129505	CYBASC3	NM_153611.3	220002	-2.84582	-2.99113	10.3271	9.9828	11.8359	11.5635	1210.29	1022.47	3667.43	3194.02	Oxidoreductase -> Reductase	Electron transport -> Other pathways of electron transport	NM_153611.3	CYBASC3	NM_153611.3	CYBASC3	11	Homo sapiens cytochrome b, ascorbate dependent 3 (CYBASC3), mRNA.	MGC20446	6940152	RefSeq	ILMN_28843	NM_153611.3	NM_153611.3		220002	48976062	NP_705839.2	6940152	S	2579	GGTGGAGAGCGGGAAGGGTCTTGCTCCTAAGTGTTGCTGCTGTGGCTTTT	-	60873183-60873232	11q12.2b	The lipid bilayer surrounding the lysosome and separating its contents from the cell cytoplasm [goid 5765] [evidence IEA]; A membrane-bounded organelle that carries materials newly ingested by endocytosis. It passes many of the materials to lysosomes for degradation [goid 5768] [evidence IEA]; Double layer of lipid molecules that encloses all cells, and, in eukaryotes, many organelles; may be a s…	The directed movement of substances (such as macromolecules, small molecules, ions) into, out of, within or between cells, or within a multicellular organism [goid 6810] [evidence IEA]; A process whereby a series of electron carriers operate together to transfer electrons from donors to any of several different terminal electron acceptors to generate a transmembrane electrochemical gradient [goid…	Interacting selectively with iron (Fe) ions [goid 5506] [evidence IEA]; Catalysis of an oxidation-reduction (redox) reaction, a reversible chemical reaction in which the oxidation state of an atom or atoms within a molecule is altered. One substrate acts as a hydrogen or electron donor and becomes oxidized, while the other acts as hydrogen or electron acceptor and becomes reduced [goid 16491] [ev…	MGC20446	Homo sapiens
ILMN_2131861	SOCS2	NM_003877.3	8835	3.1185	7.43873	11.0427	12.1096	9.40184	9.21456	2007.61	4461.23	668.582	631.465	Miscellaneous function -> Other miscellaneous function protein	Signal transduction -> Intracellular signaling cascade -> JAK-STAT cascade;Apoptosis -> Inhibition of apoptosis;Developmental processes	NM_003877.3	SOCS2	NM_003877.3	SOCS2	12	Homo sapiens suppressor of cytokine signaling 2 (SOCS2), mRNA.	SSI2; Cish2; STATI2; SSI-2; SOCS-2; CIS2	6770673	RefSeq	ILMN_4851	NM_003877.3	NM_003877.3		8835	21536304	NP_003868.1	6770673	S	1949	GTAGGTATAGGCATTCTACCCTTTGAAATAGCTGTGTCCCAACCTGTTGC	+	92493848-92493897	12q22b	All of the contents of a cell excluding the plasma membrane and nucleus, but including other subcellular structures [goid 5737] [pmid 9727029] [evidence NAS]	Any process that modulates the frequency, rate or extent of cell growth [goid 1558] [pmid 9727029] [evidence NAS]; The chemical reactions and pathways resulting in the breakdown of a protein or peptide by hydrolysis of its peptide bonds, initiated by the covalent attachment of a ubiquitin moiety, or multiple ubiquitin moieties, to the protein [goid 6511] [evidence IEA]; A process which directly i…	Interacting selectively and simultaneously with one or more signal transduction molecules, usually acting as a scaffold to bring these molecules into close proximity either using their own SH2/SH3 domains (e.g. Grb2) or those of their target molecules (e.g. SAM68) [goid 5070] [pmid 9344848] [evidence TAS]; Interacting selectively with the growth hormone receptor [goid 5131] [pmid 12135564] [evide…	SSI2; Cish2; STATI2; SSI-2; SOCS-2; CIS2	Homo sapiens
[truncated: 61 more rows]
